# Supplementary material for: Poly[[triaqua­tri-μ5-tartrato-dilanthanum(III)] dihydrate]
Source: Acta Crystallogr Sect E Struct Rep Online. 2008 Jun 19;64(Pt 7):m933. doi: 10.1107/S160053680801756X (PMC2961792; doi:10.1107/S160053680801756X)
Supplement: Supplementary file 1 [file e-64-0m933-sup1.cif]

##############################################################################
###                                                                        ###
###        Electronic paper (Acta Crystallographica Section E)             ###
###                                                                        ###
##############################################################################
#                                                                            #
# This CIF contains the data in a paper accepted for publication in Acta     #
# Crystallographica Section E. It conforms to the requirements of Notes      #
# for Authors for Section E, and has been peer reviewed under the auspices   #
# of the IUCr Commission on Journals.                                        #
#                                                                            #
# Full details of the Crystallographic Information File format               #
# are given in the paper "The Crystallographic Information File (CIF):       #
# a New Standard Archive File for Crystallography" by S. R. Hall, F. H.      #
# Allen and I. D. Brown [Acta Cryst. (1991), A47, 655-685].                  #
#                                                                            #
# The current version of the core CIF dictionary is obtainable from          #
# ftp://ftp.iucr.org/pub/cif_core.dic. The current version number is 2.4.    #
#                                                                            #
# Software is freely available for graphical display of the structure(s) in  #
# this CIF.  For information consult the CIF home page http://www.iucr.org/  #
# cif/home.html                                                              #
#                                                                            #
# This file may be used for bona fide research purposes within the           #
# scientific community so long as proper attribution is given to the journal # 
# article from which it was obtained.                                        #
#                                                                            #
##############################################################################
                                             
data_I
_audit_creation_method     SHELXL97
_chemical_name_systematic
;
Poly[[triaquatri-\m~5~-tartrato-dilanthanum(III)] dihydrate]
;
_chemical_name_common     ?
_chemical_formula_moiety     'C12 H18 La2 O21, 2(H2 O)'
_chemical_formula_sum     'C12 H22 La2 O23'
_chemical_formula_iupac     '[La2 (C4 H4 O6)3 (H2 O)3], 2H2 O'
_chemical_formula_weight     812.12
_chemical_melting_point     ?
_symmetry_cell_setting     monoclinic
_symmetry_space_group_name_H-M     'P 21/c'
_symmetry_space_group_name_Hall     '-P 2ybc'
loop_
    _symmetry_equiv_pos_as_xyz
    'x, y, z'
    '-x, y+1/2, -z+1/2'
    '-x, -y, -z'
    'x, -y-1/2, z-1/2'
_cell_length_a     12.6271(2)
_cell_length_b     12.9273(2)
_cell_length_c     16.6556(3)
_cell_angle_alpha     90.00
_cell_angle_beta     127.8010(10)
_cell_angle_gamma     90.00
_cell_volume     2148.22(6)
_cell_formula_units_Z     4
_cell_measurement_reflns_used     15678
_cell_measurement_theta_min     1.38
_cell_measurement_theta_max     28.00
_cell_measurement_temperature     296(2)
_exptl_crystal_description     block
_exptl_crystal_colour     colourless
_exptl_crystal_size_max     0.25
_exptl_crystal_size_mid     0.21
_exptl_crystal_size_min     0.18
_exptl_crystal_density_diffrn     2.511
_exptl_crystal_density_meas     ?
_exptl_crystal_density_method     'not measured'
_exptl_crystal_F_000     1568
_exptl_absorpt_coefficient_mu     4.040
_exptl_absorpt_correction_type     multi-scan
_exptl_absorpt_process_details     '(SADABS; Sheldrick, 1996)'
_exptl_absorpt_correction_T_min     0.3716
_exptl_absorpt_correction_T_max     0.4800
_exptl_special_details     ?
_diffrn_ambient_temperature     296(2)
_diffrn_radiation_type     MoK\a
_diffrn_radiation_wavelength     0.71073
_diffrn_radiation_source     'fine-focus sealed tube'
_diffrn_radiation_monochromator     graphite
_diffrn_measurement_device_type     'Bruker APEXII area-detector'
_diffrn_measurement_method     '\f and \w'
_diffrn_detector_area_resol_mean     ?
_diffrn_reflns_number     19115
_diffrn_reflns_av_R_equivalents     0.0472
_diffrn_reflns_av_sigmaI/netI     0.0358
_diffrn_reflns_theta_min     2.04
_diffrn_reflns_theta_max     25.20
_diffrn_reflns_theta_full     25.20
_diffrn_measured_fraction_theta_max     0.977
_diffrn_measured_fraction_theta_full     0.977
_diffrn_reflns_limit_h_min     -15
_diffrn_reflns_limit_h_max     15
_diffrn_reflns_limit_k_min     -15
_diffrn_reflns_limit_k_max     14
_diffrn_reflns_limit_l_min     -19
_diffrn_reflns_limit_l_max     19
_diffrn_standards_number     0
_diffrn_standards_interval_count     0
_diffrn_standards_interval_time     0
_diffrn_standards_decay_%     0
_refine_special_details     ?
_reflns_number_total     3771
_reflns_number_gt     3226
_reflns_threshold_expression     I>2\s(I)
_refine_ls_structure_factor_coef     Fsqd
_refine_ls_matrix_type     full
_refine_ls_R_factor_all     0.0337
_refine_ls_R_factor_gt     0.0259
_refine_ls_wR_factor_gt     0.0533
_refine_ls_wR_factor_ref     0.0566
_refine_ls_goodness_of_fit_ref     1.048
_refine_ls_restrained_S_all     1.048
_refine_ls_number_reflns     3771
_refine_ls_number_parameters     344
_refine_ls_number_restraints     0
_refine_ls_hydrogen_treatment     constr
_refine_ls_weighting_scheme     calc
_refine_ls_weighting_details
         'calc w=1/[\s^2^(Fo^2^)+(0.0203P)^2^+3.8165P] where P=(Fo^2^+2Fc^2^)/3'
_atom_sites_solution_hydrogens     geom
_atom_sites_solution_primary     direct
_atom_sites_solution_secondary     difmap
_refine_ls_shift/su_max     0.001
_refine_ls_shift/su_mean     0.000
_refine_diff_density_max     0.871
_refine_diff_density_min     -0.648
_refine_ls_extinction_method     none
_refine_ls_extinction_coef     ?
loop_
    _atom_type_symbol
    _atom_type_description
    _atom_type_scat_dispersion_real
    _atom_type_scat_dispersion_imag
    _atom_type_scat_source
    'C' 'C' 0.0033 0.0016
                         'International Tables Vol C Tables 4.2.6.8 and 6.1.1.4'
    'H' 'H' 0.0000 0.0000
                         'International Tables Vol C Tables 4.2.6.8 and 6.1.1.4'
    'La' 'La' -0.2871 2.4523
                         'International Tables Vol C Tables 4.2.6.8 and 6.1.1.4'
    'O' 'O' 0.0106 0.0060
                         'International Tables Vol C Tables 4.2.6.8 and 6.1.1.4'
_computing_data_collection     'SMART (Bruker, 2004)'
_computing_cell_refinement     'SAINT (Bruker, 2004)'
_computing_data_reduction     'SAINT (Bruker, 2004)'
_computing_structure_solution     'SHELXS97 (Sheldrick, 2008)'
_computing_structure_refinement     'SHELXL97 (Sheldrick, 2008)'
_computing_molecular_graphics     'SHELXTL (Sheldrick, 2008)'
_computing_publication_material     'SHELXTL (Sheldrick, 2008)'
loop_
    _atom_site_type_symbol
    _atom_site_label
    _atom_site_fract_x
    _atom_site_fract_y
    _atom_site_fract_z
    _atom_site_U_iso_or_equiv
    _atom_site_adp_type
    _atom_site_calc_flag
    _atom_site_refinement_flags
    _atom_site_occupancy
    _atom_site_disorder_assembly
    _atom_site_disorder_group
    C C1 -0.0900(4) 0.9566(4) 0.5698(3) 0.0155(10) Uani d . 1 . .
    C C2 -0.1083(4) 0.8523(4) 0.5199(3) 0.0177(10) Uani d . 1 . .
    H H2 -0.0295 0.8416 0.5224 0.021 Uiso calc R 1 . .
    C C3 -0.2308(4) 0.8455(4) 0.4086(3) 0.0176(10) Uani d . 1 . .
    H H3 -0.2432 0.9136 0.3782 0.021 Uiso calc R 1 . .
    C C4 -0.2140(4) 0.7672(4) 0.3482(3) 0.0174(10) Uani d . 1 . .
    C C5 0.0357(5) 1.0235(4) 0.9197(3) 0.0183(10) Uani d . 1 . .
    C C6 0.1840(4) 0.9984(4) 0.9767(3) 0.0184(10) Uani d . 1 . .
    H H6 0.2249 1.0587 0.9697 0.022 Uiso calc R 1 . .
    C C7 0.2635(4) 0.9782(3) 1.0918(3) 0.0165(10) Uani d . 1 . .
    H H7 0.2333 1.0265 1.1193 0.020 Uiso calc R 1 . .
    C C8 0.4144(4) 0.9950(4) 1.1463(3) 0.0172(10) Uani d . 1 . .
    C C9 0.2706(4) 0.7265(4) 0.8239(3) 0.0171(10) Uani d . 1 . .
    C C10 0.2636(4) 0.6536(4) 0.8918(3) 0.0152(10) Uani d . 1 . .
    H H10 0.2424 0.5841 0.8623 0.018 Uiso calc R 1 . .
    C C11 0.3977(4) 0.6497(3) 0.9974(3) 0.0150(10) Uani d . 1 . .
    H H11 0.4687 0.6446 0.9899 0.018 Uiso calc R 1 . .
    C C12 0.4096(4) 0.5570(3) 1.0589(3) 0.0137(10) Uani d . 1 . .
    La La1 -0.02226(2) 0.81431(2) 0.77118(2) 0.01422(8) Uani d . 1 . .
    La La2 -0.54797(2) 0.73846(2) 0.22545(2) 0.01381(8) Uani d . 1 . .
    O O1 -0.0471(3) 0.9566(3) 0.6612(2) 0.0248(8) Uani d . 1 . .
    O O2 -0.1144(3) 1.0376(2) 0.5208(2) 0.0207(7) Uani d . 1 . .
    O O3 -0.1053(3) 0.7743(2) 0.5816(2) 0.0221(7) Uani d . 1 . .
    H H3A -0.0661 0.7267 0.5776 0.033 Uiso d R 1 . .
    O O4 -0.3519(3) 0.8206(2) 0.3936(2) 0.0184(7) Uani d . 1 . .
    H H4 -0.3650 0.8645 0.4222 0.028 Uiso d R 1 . .
    O O5 -0.3178(3) 0.7172(2) 0.2791(2) 0.0221(8) Uani d . 1 . .
    O O6 -0.1040(3) 0.7609(3) 0.3649(2) 0.0232(8) Uani d . 1 . .
    O O7 -0.0495(3) 0.9637(3) 0.8484(2) 0.0255(8) Uani d . 1 . .
    O O8 0.0074(3) 1.1045(2) 0.9438(3) 0.0226(8) Uani d . 1 . .
    O O9 0.1947(3) 0.9140(3) 0.9266(3) 0.0294(8) Uani d . 1 . .
    H H9 0.2372 0.8703 0.9710 0.044 Uiso d R 1 . .
    O O10 0.2457(3) 0.8752(2) 1.1112(2) 0.0237(8) Uani d . 1 . .
    H H10A 0.1714 0.8711 1.0973 0.036 Uiso d R 1 . .
    O O11 0.4892(3) 0.9167(2) 1.1844(2) 0.0214(7) Uani d . 1 . .
    O O12 0.4517(3) 1.0853(2) 1.1460(2) 0.0213(7) Uani d . 1 . .
    O O13 0.1759(3) 0.7910(3) 0.7713(3) 0.0256(8) Uani d . 1 . .
    O O14 0.3687(3) 0.7181(3) 0.8235(2) 0.0235(8) Uani d . 1 . .
    O O15 0.1587(3) 0.6864(2) 0.8953(2) 0.0197(7) Uani d . 1 . .
    H H15 0.1438 0.6427 0.9228 0.030 Uiso d R 1 . .
    O O16 0.4191(3) 0.7419(2) 1.0529(2) 0.0212(7) Uani d . 1 . .
    H H16 0.4526 0.7832 1.0370 0.032 Uiso d R 1 . .
    O O17 0.4440(3) 0.5724(2) 1.1455(2) 0.0238(8) Uani d . 1 . .
    O O18 0.3836(3) 0.4696(2) 1.0164(2) 0.0194(7) Uani d . 1 . .
    O O1W -0.2694(3) 0.8479(3) 0.6519(3) 0.0322(9) Uani d . 1 . .
    H H1W -0.3029 0.8425 0.6809 0.048 Uiso d R 1 . .
    H H2W -0.3074 0.8967 0.6129 0.048 Uiso d R 1 . .
    O O2W -0.1015(3) 0.6276(3) 0.7134(2) 0.0307(8) Uani d . 1 . .
    H H4W -0.1775 0.6138 0.6932 0.046 Uiso d R 1 . .
    H H3W -0.0543 0.5815 0.7543 0.046 Uiso d R 1 . .
    O O3W -0.7660(3) 0.6479(3) 0.1489(3) 0.0363(10) Uani d . 1 . .
    H H6W -0.8076 0.6421 0.1715 0.054 Uiso d R 1 . .
    H H5W -0.8025 0.6085 0.1004 0.054 Uiso d R 1 . .
    O O5W 0.6940(6) 0.5141(5) 0.6746(7) 0.139(3) Uani d . 1 . .
    H H10W 0.6504 0.5618 0.6312 0.208 Uiso d R 1 . .
    H H9W 0.6446 0.4937 0.6900 0.208 Uiso d R 1 . .
    O O4WA 0.4665(13) 0.9039(8) 0.9799(8) 0.056(5) Uani d P 0.450(13) A 1
    H H4WA 0.4304 0.8494 0.9818 0.084 Uiso d PR 0.450(13) A 1
    H H4WB 0.4877 0.8889 0.9417 0.084 Uiso d PR 0.450(13) A 1
    O O4WB 0.5902(11) 0.8436(8) 1.0338(7) 0.072(4) Uani d P 0.550(13) A 2
    H H4WC 0.5854 0.8295 0.9818 0.108 Uiso d PR 0.550(13) A 2
    H H4WD 0.5400 0.8961 1.0169 0.108 Uiso d PR 0.550(13) A 2
loop_
    _atom_site_aniso_label
    _atom_site_aniso_U_11
    _atom_site_aniso_U_22
    _atom_site_aniso_U_33
    _atom_site_aniso_U_12
    _atom_site_aniso_U_13
    _atom_site_aniso_U_23
    C1 0.008(2) 0.020(3) 0.017(3) -0.0002(18) 0.008(2) 0.000(2)
    C2 0.018(2) 0.019(3) 0.019(2) -0.0007(19) 0.013(2) 0.001(2)
    C3 0.014(2) 0.018(3) 0.019(3) -0.0001(18) 0.010(2) -0.001(2)
    C4 0.018(3) 0.020(3) 0.016(2) -0.0001(19) 0.011(2) 0.002(2)
    C5 0.026(3) 0.015(3) 0.017(2) 0.000(2) 0.015(2) 0.005(2)
    C6 0.023(2) 0.016(3) 0.018(2) -0.0038(19) 0.013(2) -0.003(2)
    C7 0.025(3) 0.010(2) 0.019(2) 0.0028(19) 0.015(2) 0.003(2)
    C8 0.025(3) 0.015(3) 0.013(2) 0.000(2) 0.012(2) -0.002(2)
    C9 0.019(3) 0.020(3) 0.013(2) -0.0007(19) 0.010(2) -0.001(2)
    C10 0.015(2) 0.015(3) 0.020(2) 0.0020(18) 0.013(2) 0.0033(19)
    C11 0.020(2) 0.014(2) 0.016(2) 0.0004(18) 0.013(2) -0.0021(19)
    C12 0.010(2) 0.016(3) 0.018(2) 0.0019(18) 0.0102(19) -0.002(2)
    La1 0.01520(14) 0.01340(16) 0.01582(14) 0.00137(10) 0.01041(12) 0.00210(11)
    La2 0.01507(14) 0.01329(15) 0.01485(14) -0.00060(10) 0.01008(12)
                                                                    -0.00145(11)
    O1 0.035(2) 0.024(2) 0.0153(18) -0.0022(15) 0.0153(16) -0.0006(15)
    O2 0.0321(19) 0.0115(18) 0.0204(18) 0.0018(14) 0.0170(16) 0.0048(14)
    O3 0.0296(19) 0.0142(18) 0.0211(18) 0.0049(14) 0.0148(16) 0.0042(14)
    O4 0.0148(16) 0.0217(19) 0.0211(18) -0.0020(13) 0.0123(14) -0.0078(14)
    O5 0.0188(18) 0.027(2) 0.0230(18) -0.0058(14) 0.0140(15) -0.0108(15)
    O6 0.0202(18) 0.031(2) 0.0234(19) -0.0026(14) 0.0158(15) -0.0061(15)
    O7 0.0218(18) 0.025(2) 0.0244(19) -0.0017(14) 0.0116(16) -0.0084(16)
    O8 0.0267(18) 0.0119(18) 0.034(2) -0.0001(14) 0.0208(16) -0.0045(15)
    O9 0.0268(19) 0.033(2) 0.0237(19) 0.0059(15) 0.0129(16) -0.0087(16)
    O10 0.0199(17) 0.0202(19) 0.033(2) 0.0000(14) 0.0170(16) 0.0073(16)
    O11 0.0196(17) 0.0160(18) 0.0259(18) -0.0002(14) 0.0126(15) 0.0017(15)
    O12 0.0273(18) 0.0150(19) 0.0174(17) -0.0051(14) 0.0115(15) -0.0027(14)
    O13 0.0247(19) 0.031(2) 0.028(2) 0.0126(15) 0.0197(16) 0.0147(16)
    O14 0.0207(18) 0.033(2) 0.0245(19) 0.0064(15) 0.0181(16) 0.0072(16)
    O15 0.0174(17) 0.0201(19) 0.0271(19) 0.0030(13) 0.0164(15) 0.0106(15)
    O16 0.0309(19) 0.0135(18) 0.0235(18) -0.0071(14) 0.0189(16) -0.0049(14)
    O17 0.037(2) 0.0175(19) 0.0171(18) 0.0001(15) 0.0166(16) 0.0003(15)
    O18 0.0267(18) 0.0165(19) 0.0195(17) -0.0007(14) 0.0164(15) -0.0011(14)
    O1W 0.0219(19) 0.051(2) 0.028(2) 0.0068(16) 0.0173(16) 0.0164(18)
    O2W 0.035(2) 0.022(2) 0.0256(19) -0.0047(16) 0.0143(17) -0.0026(16)
    O3W 0.027(2) 0.052(3) 0.039(2) -0.0224(17) 0.0246(18) -0.0308(19)
    O5W 0.117(5) 0.100(5) 0.255(10) 0.012(4) 0.142(6) 0.041(6)
    O4WA 0.103(11) 0.045(7) 0.053(7) -0.036(7) 0.064(8) -0.019(5)
    O4WB 0.090(9) 0.075(8) 0.056(6) -0.033(7) 0.047(6) 0.005(5)
_geom_special_details     ?
loop_
    _geom_bond_atom_site_label_1
    _geom_bond_atom_site_label_2
    _geom_bond_site_symmetry_2
    _geom_bond_distance
    _geom_bond_publ_flag
    C1 O2 . 1.245(5) ?
    C1 O1 . 1.266(5) ?
    C1 C2 . 1.525(6) ?
    C2 O3 . 1.424(5) ?
    C2 C3 . 1.524(6) ?
    C2 H2 . 0.9800 ?
    C3 O4 . 1.427(5) ?
    C3 C4 . 1.531(6) ?
    C3 H3 . 0.9800 ?
    C4 O6 . 1.241(5) ?
    C4 O5 . 1.269(5) ?
    C5 O8 . 1.249(5) ?
    C5 O7 . 1.265(5) ?
    C5 C6 . 1.527(6) ?
    C6 O9 . 1.430(5) ?
    C6 C7 . 1.547(6) ?
    C6 H6 . 0.9800 ?
    C7 O10 . 1.420(5) ?
    C7 C8 . 1.543(6) ?
    C7 H7 . 0.9800 ?
    C8 O11 . 1.258(5) ?
    C8 O12 . 1.260(5) ?
    C9 O14 . 1.249(5) ?
    C9 O13 . 1.268(5) ?
    C9 C10 . 1.516(6) ?
    C10 O15 . 1.426(5) ?
    C10 C11 . 1.520(6) ?
    C10 H10 . 0.9800 ?
    C11 O16 . 1.429(5) ?
    C11 C12 . 1.523(6) ?
    C11 H11 . 0.9800 ?
    C12 O17 . 1.241(5) ?
    C12 O18 . 1.265(5) ?
    La1 O7 . 2.458(3) ?
    La1 O1 . 2.476(3) ?
    La1 O1W . 2.505(3) ?
    La1 O13 . 2.519(3) ?
    La1 O6 4_576 2.534(3) ?
    La1 O15 . 2.537(3) ?
    La1 O2W . 2.563(3) ?
    La1 O9 . 2.679(3) ?
    La1 O3 . 2.698(3) ?
    La2 O5 . 2.478(3) ?
    La2 O14 4_475 2.488(3) ?
    La2 O17 1_454 2.496(3) ?
    La2 O3W . 2.505(3) ?
    La2 O11 1_454 2.529(3) ?
    La2 O4 . 2.569(3) ?
    La2 O12 2_546 2.606(3) ?
    La2 O16 1_454 2.641(3) ?
    La2 O10 1_454 2.730(3) ?
    O3 H3A . 0.8187 ?
    O4 H4 . 0.8211 ?
    O6 La1 4_575 2.534(3) ?
    O9 H9 . 0.8167 ?
    O10 La2 1_656 2.730(3) ?
    O10 H10A . 0.8180 ?
    O11 La2 1_656 2.529(3) ?
    O12 La2 2_556 2.606(3) ?
    O14 La2 4_676 2.488(3) ?
    O15 H15 . 0.8188 ?
    O16 La2 1_656 2.641(3) ?
    O16 H16 . 0.8184 ?
    O17 La2 1_656 2.496(3) ?
    O1W H1W . 0.8167 ?
    O1W H2W . 0.8174 ?
    O2W H4W . 0.8180 ?
    O2W H3W . 0.8220 ?
    O3W H6W . 0.8155 ?
    O3W H5W . 0.8177 ?
    O5W H10W . 0.8468 ?
    O5W H9W . 0.8478 ?
    O4WA H4WA . 0.8498 ?
    O4WA H4WB . 0.8499 ?
    O4WA H4WD . 0.7409 ?
    O4WB H4WC . 0.8505 ?
    O4WB H4WD . 0.8503 ?
loop_
    _geom_angle_atom_site_label_1
    _geom_angle_atom_site_label_2
    _geom_angle_atom_site_label_3
    _geom_angle_site_symmetry_1
    _geom_angle_site_symmetry_3
    _geom_angle
    _geom_angle_publ_flag
    O2 C1 O1 . . 122.7(4) ?
    O2 C1 C2 . . 119.5(4) ?
    O1 C1 C2 . . 117.8(4) ?
    O3 C2 C3 . . 113.3(4) ?
    O3 C2 C1 . . 107.7(4) ?
    C3 C2 C1 . . 114.6(4) ?
    O3 C2 H2 . . 106.9 ?
    C3 C2 H2 . . 106.9 ?
    C1 C2 H2 . . 106.9 ?
    O4 C3 C2 . . 113.9(4) ?
    O4 C3 C4 . . 107.5(4) ?
    C2 C3 C4 . . 113.1(4) ?
    O4 C3 H3 . . 107.3 ?
    C2 C3 H3 . . 107.3 ?
    C4 C3 H3 . . 107.3 ?
    O6 C4 O5 . . 124.2(4) ?
    O6 C4 C3 . . 118.9(4) ?
    O5 C4 C3 . . 116.8(4) ?
    O8 C5 O7 . . 124.6(4) ?
    O8 C5 C6 . . 117.5(4) ?
    O7 C5 C6 . . 117.8(4) ?
    O9 C6 C5 . . 108.5(4) ?
    O9 C6 C7 . . 111.8(4) ?
    C5 C6 C7 . . 115.0(4) ?
    O9 C6 H6 . . 107.0 ?
    C5 C6 H6 . . 107.0 ?
    C7 C6 H6 . . 107.0 ?
    O10 C7 C8 . . 108.0(3) ?
    O10 C7 C6 . . 111.6(4) ?
    C8 C7 C6 . . 109.6(3) ?
    O10 C7 H7 . . 109.2 ?
    C8 C7 H7 . . 109.2 ?
    C6 C7 H7 . . 109.2 ?
    O11 C8 O12 . . 125.4(4) ?
    O11 C8 C7 . . 117.3(4) ?
    O12 C8 C7 . . 117.2(4) ?
    O14 C9 O13 . . 124.9(4) ?
    O14 C9 C10 . . 117.5(4) ?
    O13 C9 C10 . . 117.6(4) ?
    O15 C10 C9 . . 109.0(3) ?
    O15 C10 C11 . . 111.5(4) ?
    C9 C10 C11 . . 110.6(4) ?
    O15 C10 H10 . . 108.6 ?
    C9 C10 H10 . . 108.6 ?
    C11 C10 H10 . . 108.6 ?
    O16 C11 C10 . . 110.8(4) ?
    O16 C11 C12 . . 108.7(3) ?
    C10 C11 C12 . . 112.6(4) ?
    O16 C11 H11 . . 108.2 ?
    C10 C11 H11 . . 108.2 ?
    C12 C11 H11 . . 108.2 ?
    O17 C12 O18 . . 125.4(4) ?
    O17 C12 C11 . . 118.4(4) ?
    O18 C12 C11 . . 116.2(4) ?
    O7 La1 O1 . . 78.94(11) ?
    O7 La1 O1W . . 76.88(11) ?
    O1 La1 O1W . . 75.70(11) ?
    O7 La1 O13 . . 123.42(11) ?
    O1 La1 O13 . . 76.42(10) ?
    O1W La1 O13 . . 140.85(11) ?
    O7 La1 O6 . 4_576 74.88(11) ?
    O1 La1 O6 . 4_576 145.67(10) ?
    O1W La1 O6 . 4_576 77.03(10) ?
    O13 La1 O6 . 4_576 137.11(10) ?
    O7 La1 O15 . . 115.51(10) ?
    O1 La1 O15 . . 136.82(10) ?
    O1W La1 O15 . . 145.22(10) ?
    O13 La1 O15 . . 61.51(10) ?
    O6 La1 O15 4_576 . 75.61(10) ?
    O7 La1 O2W . . 142.04(11) ?
    O1 La1 O2W . . 125.34(11) ?
    O1W La1 O2W . . 81.70(12) ?
    O13 La1 O2W . . 92.68(11) ?
    O6 La1 O2W 4_576 . 69.95(11) ?
    O15 La1 O2W . . 69.01(10) ?
    O7 La1 O9 . . 60.31(10) ?
    O1 La1 O9 . . 87.05(11) ?
    O1W La1 O9 . . 136.24(11) ?
    O13 La1 O9 . . 68.26(11) ?
    O6 La1 O9 4_576 . 98.66(11) ?
    O15 La1 O9 . . 69.45(10) ?
    O2W La1 O9 . . 138.45(11) ?
    O7 La1 O3 . . 133.15(10) ?
    O1 La1 O3 . . 59.64(10) ?
    O1W La1 O3 . . 72.73(10) ?
    O13 La1 O3 . . 69.61(10) ?
    O6 La1 O3 4_576 . 129.38(10) ?
    O15 La1 O3 . . 109.80(10) ?
    O2W La1 O3 . . 66.30(10) ?
    O9 La1 O3 . . 131.08(10) ?
    O5 La2 O14 . 4_475 131.51(10) ?
    O5 La2 O17 . 1_454 75.65(10) ?
    O14 La2 O17 4_475 1_454 130.47(10) ?
    O5 La2 O3W . . 144.32(11) ?
    O14 La2 O3W 4_475 . 70.40(10) ?
    O17 La2 O3W 1_454 . 69.74(11) ?
    O5 La2 O11 . 1_454 80.05(10) ?
    O14 La2 O11 4_475 1_454 101.25(11) ?
    O17 La2 O11 1_454 1_454 126.38(10) ?
    O3W La2 O11 . 1_454 128.09(11) ?
    O5 La2 O4 . . 61.24(9) ?
    O14 La2 O4 4_475 . 72.79(10) ?
    O17 La2 O4 1_454 . 129.34(10) ?
    O3W La2 O4 . . 140.56(10) ?
    O11 La2 O4 1_454 . 72.77(10) ?
    O5 La2 O12 . 2_546 76.47(10) ?
    O14 La2 O12 4_475 2_546 78.72(10) ?
    O17 La2 O12 1_454 2_546 68.33(10) ?
    O3W La2 O12 . 2_546 82.92(11) ?
    O11 La2 O12 1_454 2_546 147.59(10) ?
    O4 La2 O12 . 2_546 76.44(10) ?
    O5 La2 O16 . 1_454 76.20(10) ?
    O14 La2 O16 4_475 1_454 149.60(10) ?
    O17 La2 O16 1_454 1_454 60.38(10) ?
    O3W La2 O16 . 1_454 93.63(10) ?
    O11 La2 O16 1_454 1_454 67.75(10) ?
    O4 La2 O16 . 1_454 125.67(9) ?
    O12 La2 O16 2_546 1_454 126.16(9) ?
    O5 La2 O10 . 1_454 136.93(10) ?
    O14 La2 O10 4_475 1_454 72.81(10) ?
    O17 La2 O10 1_454 1_454 118.40(10) ?
    O3W La2 O10 . 1_454 70.51(11) ?
    O11 La2 O10 1_454 1_454 58.50(9) ?
    O4 La2 O10 . 1_454 111.26(10) ?
    O12 La2 O10 2_546 1_454 146.07(9) ?
    O16 La2 O10 1_454 1_454 77.54(10) ?
    C1 O1 La1 . . 131.0(3) ?
    C2 O3 La1 . . 121.9(3) ?
    C2 O3 H3A . . 103.0 ?
    La1 O3 H3A . . 114.7 ?
    C3 O4 La2 . . 119.8(2) ?
    C3 O4 H4 . . 108.6 ?
    La2 O4 H4 . . 121.1 ?
    C4 O5 La2 . . 127.0(3) ?
    C4 O6 La1 . 4_575 135.2(3) ?
    C5 O7 La1 . . 131.3(3) ?
    C6 O9 La1 . . 121.6(2) ?
    C6 O9 H9 . . 104.2 ?
    La1 O9 H9 . . 104.9 ?
    C7 O10 La2 . 1_656 123.3(2) ?
    C7 O10 H10A . . 108.1 ?
    La2 O10 H10A 1_656 . 126.4 ?
    C8 O11 La2 . 1_656 131.4(3) ?
    C8 O12 La2 . 2_556 133.4(3) ?
    C9 O13 La1 . . 126.5(3) ?
    C9 O14 La2 . 4_676 143.6(3) ?
    C10 O15 La1 . . 123.8(2) ?
    C10 O15 H15 . . 110.8 ?
    La1 O15 H15 . . 120.3 ?
    C11 O16 La2 . 1_656 122.1(2) ?
    C11 O16 H16 . . 105.4 ?
    La2 O16 H16 1_656 . 126.4 ?
    C12 O17 La2 . 1_656 128.9(3) ?
    La1 O1W H1W . . 111.2 ?
    La1 O1W H2W . . 127.1 ?
    H1W O1W H2W . . 105.8 ?
    La1 O2W H4W . . 116.7 ?
    La1 O2W H3W . . 117.0 ?
    H4W O2W H3W . . 104.7 ?
    La2 O3W H6W . . 128.7 ?
    La2 O3W H5W . . 124.9 ?
    H6W O3W H5W . . 105.5 ?
    H10W O5W H9W . . 105.7 ?
    H4WA O4WA H4WB . . 105.2 ?
    H4WA O4WA H4WD . . 106.4 ?
    H4WC O4WB H4WD . . 105.1 ?
loop_
    _geom_hbond_atom_site_label_D
    _geom_hbond_atom_site_label_H
    _geom_hbond_atom_site_label_A
    _geom_hbond_site_symmetry_A
    _geom_hbond_distance_DH
    _geom_hbond_distance_HA
    _geom_hbond_distance_DA
    _geom_hbond_angle_DHA
    _geom_hbond_publ_flag
    O3 H3A O8 2_546 0.82 1.87 2.677(4) 169.1 yes
    O4 H4 O18 2_556 0.82 1.80 2.619(4) 174.2 yes
    O9 H9 O16 . 0.82 2.46 3.177(5) 147.1 yes
    O10 H10A O8 3_577 0.82 1.94 2.745(4) 166.5 yes
    O15 H15 O2 2_546 0.82 1.82 2.632(4) 175.2 yes
    O16 H16 O4WA . 0.82 1.89 2.667(9) 157.9 yes
    O16 H16 O4WB . 0.82 1.94 2.708(9) 157.2 yes
data_global
_journal_date_recd_electronic     2008-04-18
_journal_date_accepted     2008-06-11
_journal_name_full     'Acta Crystallographica, Section E'
_journal_year     2008
_journal_volume     64
_journal_issue      7
_journal_page_first     m933
_journal_page_last     m933
_journal_paper_category     QM
_journal_coeditor_code     BH2174
_publ_contact_author_name     'Shi-Zhu, Liu'
_publ_contact_author_address
;
School of Chemistry and Environment
South China Normal University
Guangzhou 510006
P.R. China
;
_publ_contact_author_email     liushizhu521@126.com
_publ_contact_author_fax     '86 20 39310187'
_publ_contact_author_phone     '86 20 33666834'
_publ_section_title
;
Poly[[triaquatri-\m~5~-tartrato-dilanthanum(III)] dihydrate]
;
loop_
    _publ_author_name
    _publ_author_footnote
    _publ_author_address
    "Shi-Zhu, Liu" .
;
School of Chemistry and Environment
South China Normal University
Guangzhou 510006
People's Republic of China
;
