# Supplementary material for: Poly[[triaqua­tri-μ5-tartrato-dilanthanum(III)] dihydrate]
Source: Acta Crystallogr Sect E Struct Rep Online. 2008 Jun 19;64(Pt 7):m933. doi: 10.1107/S160053680801756X (PMC2961792; doi:10.1107/S160053680801756X)
Supplement: Supplementary file 2 [file e-64-0m933-Isup2.hkl]

# 
# h,k,l, Fc-squared, Fo-squared, sigma(Fo-squared) and status flag 
# 
data_I
_shelx_title ' c in P21/c' 
_shelx_refln_list_code          4 
_shelx_F_calc_maximum      449.89 
_exptl_crystal_F_000      1568.00 
_reflns_d_resolution_high  0.8347 
 
loop_ 
 _symmetry_equiv_pos_as_xyz 
 'x, y, z' 
 '-x, y+1/2, -z+1/2' 
 '-x, -y, -z' 
 'x, -y-1/2, z-1/2' 
 
_cell_length_a    12.6271 
_cell_length_b    12.9273 
_cell_length_c    16.6556 
_cell_angle_alpha  90.000 
_cell_angle_beta  127.801 
_cell_angle_gamma  90.000 
 
_shelx_F_squared_multiplier     1.000 
 
loop_ 
 _refln_index_h 
 _refln_index_k 
 _refln_index_l 
 _refln_F_squared_calc 
 _refln_F_squared_meas 
 _refln_F_squared_sigma 
 _refln_observed_status 
   1   0   0      246.93      322.06     46.86 o 
   2   0   0   102356.28   109351.51   1514.93 o 
   3   0   0      718.21      572.19     38.42 o 
   4   0   0    38657.25    39151.88    674.86 o 
   5   0   0    16527.28    17422.96    357.47 o 
   6   0   0      291.57      374.73     47.71 o 
   7   0   0    17306.52    18377.16    591.21 o 
   8   0   0      107.15      153.51     75.62 o 
   9   0   0    16307.26    17270.07    900.88 o 
  10   0   0     4156.93     4053.10    484.50 o 
   1   1   0     2449.54     2603.79     51.46 o 
   2   1   0    51313.95    52693.43    567.09 o 
   3   1   0       86.46      107.94     15.76 o 
   4   1   0   152450.11   152215.16   1449.60 o 
   5   1   0     4825.36     4935.06     96.85 o 
   6   1   0    41936.21    42694.44    548.59 o 
   7   1   0      389.52      299.15     51.05 o 
   8   1   0    13004.65    13625.12    432.06 o 
   9   1   0     1161.24     1320.70    165.51 o 
  10   1   0    14404.12    14396.06    878.87 o 
   0   2   0   105878.77   114332.30   1570.72 o 
   1   2   0     4331.99     5110.45     95.19 o 
   2   2   0    25320.69    24546.43    378.44 o 
   3   2   0      310.90      176.01     20.99 o 
   4   2   0     8612.83     7996.16    116.94 o 
   5   2   0     2710.50     2562.12     87.07 o 
   6   2   0     1870.54     1899.56     88.59 o 
   7   2   0    12264.45    11841.20    289.60 o 
   8   2   0      908.68      817.36     84.55 o 
   9   2   0    17145.63    15618.50    631.44 o 
  10   2   0     5625.23     5355.37    400.72 o 
  11   2   0     7853.39     7242.57    700.73 o 
   1   3   0      322.28      314.10     28.11 o 
   2   3   0    22134.59    21755.28    306.86 o 
   3   3   0    27530.16    29112.96    359.56 o 
   4   3   0    21469.30    22791.70    256.54 o 
   5   3   0    14038.58    14183.08    173.48 o 
   6   3   0    16546.92    16343.03    244.43 o 
   7   3   0     7428.85     7313.94    194.79 o 
   8   3   0     3955.48     3946.05    242.72 o 
   9   3   0      398.13      296.77    100.40 o 
  10   3   0     3786.67     3835.41    251.66 o 
  11   3   0     2554.90     2009.10    411.09 o 
   0   4   0    44054.76    45267.54    705.12 o 
   1   4   0    22324.81    22413.73    299.60 o 
   2   4   0    22502.52    22439.88    290.88 o 
   3   4   0     3366.21     3531.72     96.38 o 
   4   4   0     3080.47     3275.26    111.69 o 
   5   4   0      411.72      406.69     43.49 o 
   6   4   0     1112.42     1153.55     64.29 o 
   7   4   0     2827.13     2786.90    113.71 o 
   8   4   0    13136.39    13245.74    336.12 o 
   9   4   0     3962.62     4184.51    275.76 o 
  10   4   0     4947.02     4612.16    220.64 o 
  11   4   0     4334.83     4758.39    356.44 o 
   1   5   0     2329.86     2316.27    127.60 o 
   2   5   0    18171.72    18844.79    261.49 o 
   3   5   0    23422.66    23721.22    332.45 o 
   4   5   0    21954.24    22304.74    323.52 o 
   5   5   0    19336.18    20278.87    330.81 o 
   6   5   0    12983.44    12916.14    280.98 o 
   7   5   0    13525.40    13509.36    345.27 o 
   8   5   0      376.62      418.49     60.66 o 
   9   5   0     4523.19     4452.77    317.31 o 
  10   5   0      616.84      538.98    224.58 o 
  11   5   0      309.63      326.45     98.80 o 
   0   6   0     1141.26     1651.09    109.30 o 
   1   6   0    83469.45    86378.63   1044.86 o 
   2   6   0    10580.36    11937.59    219.60 o 
   3   6   0    55803.17    56899.89    685.30 o 
   4   6   0      738.40      737.01     58.78 o 
   5   6   0     9005.13     8513.29    229.48 o 
   6   6   0     6099.41     6151.76    196.69 o 
   7   6   0       42.19       49.43     44.05 o 
   8   6   0    14047.01    13499.12    309.03 o 
   9   6   0     6021.25     5836.14    310.54 o 
  10   6   0     4132.45     4552.21    329.23 o 
  11   6   0     4247.66     4654.49    333.05 o 
   1   7   0     5437.30     5365.18    201.49 o 
   2   7   0     9648.31    10113.52    185.98 o 
   3   7   0    23495.08    24243.36    478.62 o 
   4   7   0      219.53       80.88     46.93 o 
   5   7   0    45065.35    44577.60    714.01 o 
   6   7   0     1116.77      998.35     99.25 o 
   7   7   0    30299.85    29993.61    547.20 o 
   8   7   0     1217.75     1047.53    189.60 o 
   9   7   0    14436.56    14957.18    389.06 o 
  10   7   0     2789.71     3206.23    274.05 o 
   0   8   0       73.47       17.66     93.93 o 
   1   8   0    48850.27    48773.54    586.50 o 
   2   8   0     4257.77     4068.77    125.08 o 
   3   8   0    30767.91    30329.25    545.43 o 
   4   8   0     2920.29     2890.83    161.58 o 
   5   8   0     9079.09     8856.81    262.62 o 
   6   8   0    17801.65    17951.93    403.92 o 
   7   8   0        1.30      -22.76     51.59 o 
   8   8   0     5343.82     5499.55    250.95 o 
   9   8   0     2397.66     2866.87    191.90 o 
  10   8   0     3459.28     3360.91    258.61 o 
   1   9   0      551.31      578.19     75.08 o 
   2   9   0     6664.76     6546.54    226.43 o 
   3   9   0     6755.51     7062.00    236.25 o 
   4   9   0     1439.50     1556.31    135.90 o 
   5   9   0    23764.21    23115.67    486.41 o 
   6   9   0      822.93      975.87    113.42 o 
   7   9   0    12058.47    11341.12    367.17 o 
   8   9   0      942.95      885.59    127.84 o 
   9   9   0     9540.57    10037.04    355.84 o 
   0  10   0     2203.63     2210.94    194.69 o 
   1  10   0    19745.18    20216.23    425.35 o 
   2  10   0        1.76       50.18     57.58 o 
   3  10   0    10723.67    10483.10    308.87 o 
   4  10   0     1747.29     2044.81    162.51 o 
   5  10   0     4426.60     4457.12    364.04 o 
   6  10   0    15628.56    15484.24    652.34 o 
   7  10   0        0.54       33.65     73.05 o 
   8  10   0     2018.72     1961.03    188.56 o 
   9  10   0     1918.87     1844.37    196.69 o 
   1  11   0      392.57      476.61     99.18 o 
   2  11   0     4001.26     4018.85    236.37 o 
   3  11   0    10621.84     9986.16    316.49 o 
   4  11   0     2095.06     1855.67    164.56 o 
   5  11   0     9554.21     9969.88    368.60 o 
   6  11   0      813.80      971.32    155.87 o 
   7  11   0     6168.92     6412.13    322.59 o 
   8  11   0        1.84       84.66     89.50 o 
   1  12   0     9550.61     8793.77    372.41 o 
   2  12   0     4843.32     4813.74    271.53 o 
   3  12   0     2673.66     2633.80    220.86 o 
   4  12   0     2451.90     2441.77    219.07 o 
   5  12   0      689.91      575.83    122.46 o 
   6  12   0        5.12       -7.87     81.67 o 
   7  12   0     1802.36     2075.86    214.77 o 
   1  13   0       22.38      -36.18    153.81 o 
   2  13   0      549.21      505.70    234.57 o 
   3  13   0      392.53      310.31    127.43 o 
   4  13   0     4010.30     4287.81    332.39 o 
   5  13   0      439.43      254.22    123.22 o 
   6  13   0     8109.53     7325.09    395.01 o 
   2  14   0    14822.30    15574.74    985.08 o 
   3  14   0     2931.33     3266.90    378.76 o 
   4  14   0     3687.11     3832.33    503.94 o 
   5  14   0     2156.94     1710.36    565.71 o 
   2  15   0     1302.78      930.50    336.40 o 
 -10   1   1      401.48      549.24    236.54 o 
  -9   1   1     2448.04     2517.21    211.72 o 
  -8   1   1     1596.76     1778.56    113.78 o 
  -7   1   1     1754.49     1831.12    106.57 o 
  -6   1   1     9980.68    10385.76    192.86 o 
  -5   1   1    13222.07    13474.34    219.56 o 
  -4   1   1    41288.06    45373.60    507.18 o 
  -3   1   1     1375.00     1197.63     53.79 o 
  -2   1   1     3244.84     3246.14     60.05 o 
  -1   1   1      942.79     1547.57     48.43 o 
   0   1   1        1.21      -28.83     19.22 o 
   1   1   1      441.22      324.15     25.56 o 
   2   1   1      186.25      106.40     25.01 o 
   3   1   1     1125.45     1322.43     52.12 o 
   4   1   1      826.11      801.01     47.46 o 
   5   1   1     1274.30     1356.65     54.65 o 
   6   1   1      105.53      121.26     31.00 o 
   7   1   1      710.18      655.56     47.14 o 
   8   1   1     5976.89     6210.67    203.23 o 
   9   1   1     2404.28     2548.99    279.56 o 
  10   1   1      689.62      893.47    297.68 o 
 -11   2   1       93.74     -136.04    144.72 o 
 -10   2   1      487.06      347.97    122.67 o 
  -9   2   1      995.07     1044.32    157.58 o 
  -8   2   1     4486.68     4658.52    154.90 o 
  -7   2   1     3092.86     3206.34     86.74 o 
  -6   2   1     3309.24     3412.05    100.62 o 
  -5   2   1     6979.41     6858.64    153.42 o 
  -4   2   1    27355.95    28368.17    280.61 o 
  -3   2   1      585.69      645.46     32.33 o 
  -2   2   1    43109.34    43709.35    646.85 o 
  -1   2   1    16530.72    17189.80    228.83 o 
   0   2   1    27440.05    29794.21    339.40 o 
   1   2   1     6545.97     7068.85    184.08 o 
   2   2   1    14790.51    14985.62    218.95 o 
   3   2   1    25357.15    26140.45    323.16 o 
   4   2   1     9360.10     9608.09    151.62 o 
   5   2   1    13279.17    13175.33    178.59 o 
   6   2   1     1679.03     1609.02     71.91 o 
   7   2   1     8365.51     8404.82    173.59 o 
   8   2   1      387.77      466.10     94.55 o 
   9   2   1     1867.70     1893.57    138.64 o 
  10   2   1       88.14       76.38    197.40 o 
  11   2   1      265.24      -54.59    210.09 o 
 -12   3   1     3917.48     3902.89    582.67 o 
 -11   3   1     5583.25     5905.16    501.36 o 
 -10   3   1     9320.07     9526.80    415.04 o 
  -9   3   1     9852.56     9562.76    280.45 o 
  -8   3   1    19860.16    20215.26    407.67 o 
  -7   3   1     7146.64     7133.36    179.99 o 
  -6   3   1     8483.94     8599.24    125.36 o 
  -5   3   1     2822.15     2810.70     66.64 o 
  -4   3   1    17498.35    17476.11    209.43 o 
  -3   3   1       38.57      106.94     19.84 o 
  -2   3   1    12993.53    12881.54    204.53 o 
  -1   3   1     1503.31     1300.33     73.10 o 
   0   3   1    11793.95    11469.49    166.84 o 
   1   3   1       44.59        6.96     16.61 o 
   2   3   1     8120.29     8252.00    158.87 o 
   3   3   1     1073.49     1210.29     60.31 o 
   4   3   1    16347.17    17053.81    231.34 o 
   5   3   1      777.94      864.85     47.59 o 
   6   3   1     4444.76     4526.23    114.75 o 
   7   3   1     3545.46     3593.08    116.03 o 
   8   3   1    13160.89    13172.92    334.17 o 
   9   3   1     4933.65     5084.08    374.37 o 
  10   3   1     2386.22     2875.80    179.61 o 
  11   3   1     5332.10     6728.23    737.12 o 
 -11   4   1       69.56      -60.47     95.59 o 
 -10   4   1      954.23      911.53    128.50 o 
  -9   4   1     1975.18     2235.61    125.68 o 
  -8   4   1       29.25       23.30     45.24 o 
  -7   4   1     5468.39     5496.35    126.23 o 
  -6   4   1     5189.78     5649.11    115.46 o 
  -5   4   1     5750.82     6175.25    114.54 o 
  -4   4   1    41529.24    41737.83    470.31 o 
  -3   4   1    17477.03    17626.02    247.70 o 
  -2   4   1    33233.65    35438.47    510.13 o 
  -1   4   1    13724.67    13378.75    204.21 o 
   0   4   1    34773.16    34528.58    424.29 o 
   1   4   1    20360.74    21455.06    266.08 o 
   2   4   1    24023.16    24162.99    327.69 o 
   3   4   1     8379.82     8285.21    176.60 o 
   4   4   1    22395.93    22378.91    322.81 o 
   5   4   1     6257.15     6184.53    146.55 o 
   6   4   1    14711.78    13930.62    262.70 o 
   7   4   1     9922.65     9560.13    229.73 o 
   8   4   1     3091.55     3018.09    169.32 o 
   9   4   1     3025.11     2653.44    228.22 o 
  10   4   1        0.02      199.38     86.55 o 
  11   4   1      440.10      487.68    273.35 o 
 -11   5   1     2972.78     2774.99    227.84 o 
 -10   5   1     7335.89     7662.50    309.59 o 
  -9   5   1     1872.34     2088.47    157.15 o 
  -8   5   1    11650.73    11998.56    219.62 o 
  -7   5   1     2687.13     2768.32    128.48 o 
  -6   5   1    15582.23    15949.06    314.90 o 
  -5   5   1     1672.68     1586.51     72.60 o 
  -4   5   1    30810.19    31973.57    464.46 o 
  -3   5   1     7547.64     7351.54    126.57 o 
  -2   5   1     5079.43     4981.82    152.17 o 
  -1   5   1     1986.71     2622.16    109.64 o 
   0   5   1     7438.71     8339.11    167.96 o 
   1   5   1      106.60      158.78     27.05 o 
   2   5   1     5880.91     5488.31    137.84 o 
   3   5   1        0.81       -1.13     24.87 o 
   4   5   1    13851.71    14563.21    264.66 o 
   5   5   1      299.68      275.13     50.44 o 
   6   5   1    13370.92    13165.20    293.85 o 
   7   5   1      442.00      575.16     86.98 o 
   8   5   1    16848.45    16903.24    356.78 o 
   9   5   1     4608.68     4466.13    271.81 o 
  10   5   1     5247.06     5327.45    350.83 o 
 -11   6   1      516.31      420.90    109.78 o 
 -10   6   1     1510.45     1562.80    164.48 o 
  -9   6   1     1528.62     1561.88    216.32 o 
  -8   6   1     2110.89     2170.85    122.93 o 
  -7   6   1     1323.31     1503.56    125.77 o 
  -6   6   1     2607.91     2615.60    133.10 o 
  -5   6   1      841.84      828.95     82.35 o 
  -4   6   1    11982.77    11763.54    252.81 o 
  -3   6   1     2204.83     2207.70     88.46 o 
  -2   6   1    33533.90    32216.51    497.46 o 
  -1   6   1     5395.22     5610.26    128.61 o 
   0   6   1    46341.16    47758.71    586.58 o 
   1   6   1    11415.60    11377.90    178.11 o 
   2   6   1    37313.78    39494.64    589.90 o 
   3   6   1     1666.08     1711.72     87.69 o 
   4   6   1     6954.52     6937.50    177.94 o 
   5   6   1     4589.01     5225.07    287.60 o 
   6   6   1      619.99      511.36     75.34 o 
   7   6   1     6319.67     6413.82    212.34 o 
   8   6   1      155.21      105.28     63.02 o 
   9   6   1     4674.86     4236.00    365.96 o 
  10   6   1        6.95       38.26     97.92 o 
 -11   7   1      795.14      468.73    124.13 o 
 -10   7   1     1527.80     1625.59    177.53 o 
  -9   7   1      193.22      132.50     68.87 o 
  -8   7   1     3236.59     3341.65    247.02 o 
  -7   7   1      552.85      524.59     77.95 o 
  -6   7   1     9204.83     9620.78    260.16 o 
  -5   7   1     2003.54     2104.02    132.94 o 
  -4   7   1    23917.49    23882.32    446.91 o 
  -3   7   1      105.38       69.07     32.32 o 
  -2   7   1      706.90      836.94     80.63 o 
  -1   7   1        0.90       -2.99     28.26 o 
   0   7   1      710.99      839.58     62.48 o 
   1   7   1       99.87      107.46     30.92 o 
   2   7   1     3098.92     3130.11     92.34 o 
   3   7   1      624.71      607.18     77.83 o 
   4   7   1     8087.48     8250.57    238.61 o 
   5   7   1     1902.98     1898.97    157.76 o 
   6   7   1     3411.03     3180.87    166.14 o 
   7   7   1        2.43       16.99     62.85 o 
   8   7   1      375.01      328.70     83.07 o 
   9   7   1      475.98      360.04     88.52 o 
  10   7   1      551.98      338.79    127.04 o 
 -10   8   1     1393.57     1395.79    169.71 o 
  -9   8   1     1842.59     1776.38    148.92 o 
  -8   8   1     3394.25     3086.23    257.50 o 
  -7   8   1     1741.92     1551.91    128.12 o 
  -6   8   1        3.43      -59.13     39.42 o 
  -5   8   1      674.65      632.91     95.31 o 
  -4   8   1       43.99       87.45     67.05 o 
  -3   8   1     5506.95     5371.93    219.15 o 
  -2   8   1     6943.81     7490.32    177.16 o 
  -1   8   1    11404.93    11628.95    206.76 o 
   0   8   1     3878.17     4268.93    151.26 o 
   1   8   1    10845.50    11308.20    190.46 o 
   2   8   1      489.17      412.38     67.79 o 
   3   8   1     4061.20     4123.48    186.19 o 
   4   8   1       95.70      144.72     58.19 o 
   5   8   1        0.71       -9.14     46.90 o 
   6   8   1      410.28      330.61     69.78 o 
   7   8   1     1777.53     1688.26    158.59 o 
   8   8   1     4140.86     3499.55    215.34 o 
   9   8   1     2973.78     2570.31    247.14 o 
 -10   9   1      132.81       74.31     74.26 o 
  -9   9   1     3990.13     3749.84    210.02 o 
  -8   9   1        0.37        1.85     62.68 o 
  -7   9   1     9688.88    10165.44    342.76 o 
  -6   9   1      464.81      397.36     79.45 o 
  -5   9   1     8136.34     8303.04    264.29 o 
  -4   9   1     1225.89     1152.29    113.75 o 
  -3   9   1     6688.78     6494.74    229.91 o 
  -2   9   1     2386.56     2669.12    138.51 o 
  -1   9   1      199.54      184.30     47.38 o 
   0   9   1     2603.66     2716.13    118.08 o 
   1   9   1      795.22      734.07     73.92 o 
   2   9   1       46.30       56.30     53.42 o 
   3   9   1     7186.41     7554.32    290.44 o 
   4   9   1      839.70      564.72    147.23 o 
   5   9   1    11561.67    11086.68    318.53 o 
   6   9   1      704.53      673.32    176.36 o 
   7   9   1     8174.88     7776.89    310.91 o 
   8   9   1      199.96      124.78     83.60 o 
   9   9   1     1601.34     1677.15    170.61 o 
  -9  10   1      220.69      183.39    104.33 o 
  -8  10   1     4026.77     3996.93    312.98 o 
  -7  10   1     1614.73     1512.89    177.40 o 
  -6  10   1      903.77      724.12    118.13 o 
  -5  10   1     5282.83     5153.22    236.59 o 
  -4  10   1     3013.95     3235.42    192.08 o 
  -3  10   1    15565.78    15163.29    499.95 o 
  -2  10   1       26.71       34.47     58.76 o 
  -1  10   1    21185.77    21155.50    449.33 o 
   0  10   1     1047.75     1070.89     84.84 o 
   1  10   1    27846.49    27330.53    601.72 o 
   2  10   1      757.34      664.37     97.24 o 
   3  10   1    13997.02    15304.92    386.83 o 
   4  10   1     2396.96     2282.60    168.95 o 
   5  10   1     5994.02     5889.19    286.63 o 
   6  10   1     1582.09     1384.16    162.17 o 
   7  10   1        0.68      -17.48     76.72 o 
   8  10   1     6669.68     6549.98    309.60 o 
  -8  11   1      998.72      932.18    135.87 o 
  -7  11   1    16550.28    16300.63    488.93 o 
  -6  11   1      928.34     1121.74    168.42 o 
  -5  11   1    19258.36    18479.20    838.42 o 
  -4  11   1     2416.28     2363.61    177.69 o 
  -3  11   1     9335.74     9163.71    301.33 o 
  -2  11   1      972.10      914.94    128.66 o 
  -1  11   1     1043.25     1086.31    135.52 o 
   0  11   1     8949.40     8465.31    363.08 o 
   1  11   1      366.14      469.76    107.95 o 
   2  11   1     2068.71     2242.38    172.07 o 
   3  11   1    12718.76    12790.25    366.18 o 
   4  11   1     2784.11     3131.90    206.59 o 
   5  11   1    11496.87    11000.47    388.62 o 
   6  11   1       42.54       82.37     89.47 o 
   7  11   1     8731.37     9106.43    646.39 o 
  -7  12   1       89.40       57.17     83.07 o 
  -6  12   1     2650.26     2346.66    217.94 o 
  -5  12   1     6324.75     6964.88    338.97 o 
  -4  12   1      460.30      499.43    101.89 o 
  -3  12   1    16597.89    16227.41    481.93 o 
  -2  12   1     1558.71     1461.02    145.88 o 
  -1  12   1    33380.96    33835.81   1011.67 o 
   0  12   1       20.11      182.36    118.98 o 
   1  12   1    26376.13    28413.15    661.45 o 
   2  12   1     7570.67     7532.49    332.22 o 
   3  12   1    14429.90    14498.40    409.98 o 
   4  12   1     7273.55     7046.46    336.84 o 
   5  12   1     3540.21     4087.52    345.50 o 
   6  12   1     4698.87     4606.97    295.84 o 
   7  12   1      121.85       23.48    116.72 o 
  -6  13   1      220.06      162.77     94.57 o 
  -5  13   1    15459.41    16480.38    467.64 o 
  -4  13   1       12.51      129.06     97.65 o 
  -3  13   1    10104.95     9930.28    341.96 o 
  -2  13   1      196.52      127.01    102.91 o 
   1  13   1      872.05      766.09    196.87 o 
   2  13   1      140.25       79.02     92.64 o 
   3  13   1     5064.00     5472.39    354.53 o 
   4  13   1     3888.22     4029.82    280.10 o 
   5  13   1    11287.90    11962.30    440.70 o 
   6  13   1      520.87      230.44    114.08 o 
  -5  14   1     3397.98     2701.78    250.68 o 
  -4  14   1      432.37      501.63    130.12 o 
  -3  14   1     9535.63     9437.64    467.48 o 
  -2  14   1     1150.54     1110.76    340.63 o 
   2  14   1       56.53     -169.07    114.60 o 
   3  14   1     6864.01     7031.37    414.45 o 
   4  14   1     1045.52     1292.88    214.03 o 
  -3  15   1     1442.65     1125.78    343.59 o 
   2  15   1     1108.61     1119.86    368.56 o 
 -10   0   2    28349.19    28074.26   1224.80 o 
  -9   0   2     4647.43     5205.52    265.57 o 
  -8   0   2      443.30      366.34    116.07 o 
  -7   0   2     4911.38     5196.42    289.28 o 
  -6   0   2    13442.79    13500.77    375.48 o 
  -5   0   2    19704.28    20680.77    362.64 o 
  -4   0   2   179576.22   175462.11   3390.42 o 
  -3   0   2       16.82      -27.99     18.66 o 
  -2   0   2   202402.58   204939.11   2774.29 o 
  -1   0   2     1094.03     1616.98     60.02 o 
   0   0   2    90334.34    90231.85   1948.59 o 
   1   0   2      665.07      947.32     62.14 o 
   2   0   2    17616.51    17927.71    371.26 o 
   3   0   2    18625.61    17764.33    468.42 o 
   4   0   2    17908.80    17558.16    394.74 o 
   5   0   2    26359.94    25484.33    534.97 o 
   6   0   2     6443.03     7003.19    257.34 o 
   7   0   2    21112.55    20653.58    481.49 o 
   8   0   2     6572.62     7064.01    268.60 o 
   9   0   2    17395.55    19299.48   1046.65 o 
 -11   1   2     6093.10     5645.83    573.57 o 
 -10   1   2    18396.85    19174.04    967.40 o 
  -9   1   2        3.85      112.89     67.81 o 
  -8   1   2    48413.73    49511.52    699.28 o 
  -7   1   2     1208.86     1288.06     88.35 o 
  -6   1   2    92744.10    92906.70    930.04 o 
  -5   1   2       53.74       34.56     21.45 o 
  -4   1   2    42632.70    43037.91    462.05 o 
  -3   1   2       72.92      121.02     19.91 o 
  -2   1   2     2257.35     2262.73     84.42 o 
  -1   1   2     6779.15     6482.31    204.53 o 
   0   1   2      486.25      651.44     38.75 o 
   1   1   2    13798.19    15163.75    378.85 o 
   2   1   2    31353.68    31465.01    387.06 o 
   3   1   2    16054.77    15576.60    281.33 o 
   4   1   2    56267.94    56360.10    647.93 o 
   5   1   2     5873.54     5929.38    153.40 o 
   6   1   2    13545.93    13629.93    326.17 o 
   7   1   2      253.04      245.01     80.30 o 
   8   1   2    15057.44    15518.97    389.85 o 
   9   1   2     2005.99     2669.27    546.60 o 
  10   1   2     5482.41     5459.22    612.50 o 
 -11   2   2     5684.57     5491.46    411.04 o 
 -10   2   2    12360.77    12947.80    547.16 o 
  -9   2   2     9669.88     9980.11    764.73 o 
  -8   2   2       10.56       23.49     30.05 o 
  -7   2   2     1062.14     1069.11     57.80 o 
  -6   2   2     2568.98     2550.95     72.25 o 
  -5   2   2     2288.62     2064.67     54.68 o 
  -4   2   2    14143.72    13837.93    160.85 o 
  -3   2   2     1416.39     1410.40     60.65 o 
  -2   2   2    30428.70    28465.19    503.28 o 
  -1   2   2     1186.29     1043.88     46.00 o 
   0   2   2   167001.92   176467.47   1962.84 o 
   1   2   2        8.74        6.65     21.03 o 
   2   2   2    41094.62    41105.78    475.61 o 
   3   2   2     1751.97     1885.94     70.91 o 
   4   2   2    13844.37    13433.55    217.48 o 
   5   2   2    13595.22    13663.82    237.56 o 
   6   2   2     2591.95     2361.51     90.62 o 
   7   2   2    20768.32    21326.77    350.73 o 
   8   2   2     5286.82     5360.24    369.62 o 
   9   2   2    10325.21    10599.29    389.00 o 
  10   2   2      508.58      713.21    295.57 o 
 -12   3   2      183.34       76.80    208.40 o 
 -11   3   2      470.56      457.49    140.37 o 
 -10   3   2     8625.68     9016.43    412.05 o 
  -9   3   2     1428.58     1315.30    224.73 o 
  -8   3   2    28845.94    28842.04    477.39 o 
  -7   3   2     5874.34     6138.78    119.59 o 
  -6   3   2    34822.71    35030.23    334.37 o 
  -5   3   2    11312.41    11794.10    185.41 o 
  -4   3   2    42217.64    43879.29    424.24 o 
  -3   3   2     1251.06     1310.35     64.13 o 
  -2   3   2       32.29       17.74     21.76 o 
  -1   3   2       45.04       38.30     22.58 o 
   0   3   2     9456.55     9333.18    151.85 o 
   1   3   2    26172.85    26413.99    364.56 o 
   2   3   2     8853.24     8349.03    147.49 o 
   3   3   2    27100.59    27059.56    352.59 o 
   4   3   2    20207.44    20049.27    391.67 o 
   5   3   2     7796.30     7171.09    201.40 o 
   6   3   2    15251.78    14986.93    280.02 o 
   7   3   2      992.84     1032.54     80.09 o 
   8   3   2     1526.19     1597.77     93.03 o 
   9   3   2      267.86      320.22    111.78 o 
  10   3   2      367.40      575.34    121.01 o 
 -12   4   2     6397.11     6246.69    403.76 o 
 -11   4   2     4575.72     4977.80    348.27 o 
 -10   4   2     7648.98     7963.43    309.29 o 
  -9   4   2    10656.90    10420.15    254.81 o 
  -8   4   2     7866.01     8027.52    216.80 o 
  -7   4   2     1716.67     1853.50     69.56 o 
  -6   4   2     2819.22     2893.86     74.00 o 
  -5   4   2     1096.93     1074.65     46.75 o 
  -4   4   2    17191.61    16580.75    230.04 o 
  -3   4   2    15658.35    15697.29    220.84 o 
  -2   4   2    17478.47    17913.88    253.00 o 
  -1   4   2    35214.93    35921.77    507.75 o 
   0   4   2    30661.18    30555.01    383.28 o 
   1   4   2    25660.37    23778.20    341.18 o 
   2   4   2     5431.06     6083.64    146.89 o 
   3   4   2       29.95       14.16     29.12 o 
   4   4   2      521.24      510.47     70.27 o 
   5   4   2     1405.40     1470.15     99.82 o 
   6   4   2     2627.11     2493.06    117.67 o 
   7   4   2     4438.17     4691.92    169.30 o 
   8   4   2     5379.64     5482.76    196.37 o 
   9   4   2     3189.38     3125.36    225.08 o 
  10   4   2     5493.64     5942.29    536.45 o 
 -12   5   2     3303.09     3077.56    315.87 o 
 -11   5   2     1775.67     2196.85    482.30 o 
 -10   5   2     1237.37     1097.27    164.22 o 
  -9   5   2    12071.15    12176.44    301.72 o 
  -8   5   2     2623.45     2520.88     88.78 o 
  -7   5   2    26661.66    29071.38    533.74 o 
  -6   5   2     3092.20     3145.89    112.15 o 
  -5   5   2    27646.51    27617.05    371.42 o 
  -4   5   2     7042.56     7364.32    143.16 o 
  -3   5   2    18163.82    18032.30    232.03 o 
  -2   5   2     2241.97     2220.99     72.57 o 
  -1   5   2      265.05      303.72     37.49 o 
   0   5   2     3641.13     3242.92     90.90 o 
   1   5   2     9928.53    10495.14    162.07 o 
   2   5   2    30865.97    31630.36    387.50 o 
   3   5   2    15356.51    15418.07    377.23 o 
   4   5   2     8215.63     8229.35    211.19 o 
   5   5   2    14255.49    14463.10    286.19 o 
   6   5   2     4931.12     4867.03    179.04 o 
   7   5   2     5064.00     4943.66    182.56 o 
   8   5   2       60.89       36.49     57.19 o 
   9   5   2     2715.08     2241.80    210.95 o 
  10   5   2      436.47      627.61    132.98 o 
 -11   6   2     7126.02     6787.88    301.34 o 
 -10   6   2     4445.29     4985.34    258.31 o 
  -9   6   2     2836.68     2910.47    162.73 o 
  -8   6   2     4251.83     4371.27    220.29 o 
  -7   6   2     1462.45     1539.45    118.58 o 
  -6   6   2      882.64      898.80     87.98 o 
  -5   6   2    20265.68    21222.05    435.38 o 
  -4   6   2      279.44      393.87     44.32 o 
  -3   6   2    65177.95    67496.62    690.85 o 
  -2   6   2     1255.84     1220.45     60.62 o 
  -1   6   2    80786.44    79875.49    807.38 o 
   0   6   2     3577.92     3797.40    104.20 o 
   1   6   2    56363.56    57402.76    600.74 o 
   2   6   2     1193.16     1198.51     82.29 o 
   3   6   2    15276.48    15242.46    273.29 o 
   4   6   2    13199.83    13120.17    322.03 o 
   5   6   2     1988.73     2017.52    164.16 o 
   6   6   2    23804.94    23154.58    455.79 o 
   7   6   2      130.13      259.06     88.45 o 
   8   6   2    10201.08     9423.83    498.00 o 
   9   6   2      746.82      628.10     92.88 o 
  10   6   2     8899.35     9180.57    411.74 o 
 -11   7   2     5522.10     5903.18    301.45 o 
 -10   7   2     1257.40     1498.31    170.80 o 
  -9   7   2    23944.82    23913.29    487.25 o 
  -8   7   2     2664.02     2812.69    142.92 o 
  -7   7   2    40299.71    41038.98    674.46 o 
  -6   7   2       11.68       79.48     44.55 o 
  -5   7   2    48826.61    50032.91    850.30 o 
  -4   7   2      243.58      277.85     55.93 o 
  -3   7   2    20470.61    20579.17    298.94 o 
  -2   7   2     4196.96     4338.46    110.60 o 
  -1   7   2     1696.30     1771.38     80.20 o 
   0   7   2     8285.12     8429.66    161.47 o 
   1   7   2     1810.72     1779.53     78.17 o 
   2   7   2     5326.87     5366.33    154.64 o 
   3   7   2    11961.75    11833.07    258.52 o 
   4   7   2     1981.91     1895.81    133.39 o 
   5   7   2    18430.80    17283.09    385.96 o 
   6   7   2     3590.67     4233.79   1150.53 o 
   7   7   2    12626.84    12389.65    367.16 o 
   8   7   2      811.19      663.93    128.17 o 
   9   7   2     6294.87     5902.50    251.30 o 
 -11   8   2     6959.25     7248.77    351.16 o 
 -10   8   2     3185.04     3380.28    173.95 o 
  -9   8   2     4170.05     4105.72    240.65 o 
  -8   8   2     3821.29     3916.58    194.76 o 
  -7   8   2       19.93       17.05     51.06 o 
  -6   8   2     5109.21     5233.33    222.22 o 
  -5   8   2    16748.64    16697.15    379.18 o 
  -4   8   2      578.30      583.30     88.09 o 
  -3   8   2    28097.15    27438.11    457.15 o 
  -2   8   2     3853.80     3885.93    114.09 o 
  -1   8   2    64531.95    65965.75    710.11 o 
   0   8   2     1317.28     1577.56     79.77 o 
   1   8   2    35954.39    36847.64    447.91 o 
   2   8   2     1977.72     2027.49    119.46 o 
   3   8   2    28138.18    28053.36    530.33 o 
   4   8   2    17658.73    17803.77    402.34 o 
   5   8   2     6949.98     6784.19    273.96 o 
   6   8   2    16776.68    16261.27    441.41 o 
   7   8   2      866.50      709.66    160.69 o 
   8   8   2    10710.78    10504.00    537.47 o 
   9   8   2      438.37      351.23     97.72 o 
 -10   9   2      705.19      646.63    105.08 o 
  -9   9   2    13674.23    15839.90    789.10 o 
  -8   9   2       46.80       97.30     68.05 o 
  -7   9   2    30093.39    30923.47    605.69 o 
  -6   9   2        8.59       53.18     55.04 o 
  -5   9   2    30039.15    29789.35    569.51 o 
  -4   9   2        6.10       -4.58     52.28 o 
  -3   9   2    13775.61    13460.64    335.67 o 
  -2   9   2       76.05       73.31     46.44 o 
  -1   9   2     1105.45     1123.54     78.94 o 
   0   9   2    11380.38    11814.58    210.10 o 
   1   9   2      959.17      925.00     91.32 o 
   2   9   2     2691.15     2888.36    171.22 o 
   3   9   2     8723.35     8452.05    269.69 o 
   4   9   2     2993.87     3326.69    192.38 o 
   5   9   2    10113.92    10294.45    311.57 o 
   6   9   2       67.20      230.45    218.81 o 
   7   9   2     7889.61     7529.42    357.94 o 
   8   9   2      847.88      908.59    200.66 o 
  -9  10   2     2307.57     2185.14    240.07 o 
  -8  10   2     1853.45     1662.75    215.61 o 
  -7  10   2      114.81      151.30     72.80 o 
  -6  10   2      419.20      332.19     74.63 o 
  -5  10   2     2265.04     2055.81    148.16 o 
  -4  10   2     4152.48     4196.05    270.74 o 
  -3  10   2    13587.24    13552.15    399.93 o 
  -2  10   2       10.36        7.35     42.88 o 
  -1  10   2    19415.62    19333.33    312.32 o 
   0  10   2      283.56      254.03     56.93 o 
   1  10   2    10786.86    11124.20    352.07 o 
   2  10   2       81.65      -13.47     55.17 o 
   3  10   2     8333.36     7956.24    300.96 o 
   4  10   2     1990.64     1964.45    160.70 o 
   5  10   2     1514.59     1390.35    186.90 o 
   6  10   2     1297.94     1350.63    165.41 o 
   7  10   2      126.05      141.40    139.28 o 
   8  10   2     7431.38     6956.16    354.92 o 
  -9  11   2     2473.61     2711.29    205.56 o 
  -8  11   2     3874.73     3802.58    307.90 o 
  -7  11   2     7369.41     7159.42    299.53 o 
  -6  11   2     3140.73     2806.87    202.33 o 
  -5  11   2     8764.09     8859.40    280.24 o 
  -4  11   2     1477.68     1343.57    129.17 o 
  -3  11   2     1476.88     1292.13    132.08 o 
  -2  11   2      944.35      765.04    117.38 o 
  -1  11   2      393.25      330.56     71.87 o 
   0  11   2      444.21      572.88    107.41 o 
   1  11   2     4023.63     4052.22    242.04 o 
   2  11   2     2132.68     2373.57    204.07 o 
   3  11   2     4448.71     4563.27    237.82 o 
   4  11   2      455.98      458.57    138.09 o 
   5  11   2     4870.60     4707.03    282.47 o 
   6  11   2     3826.20     3327.57    249.00 o 
   7  11   2     2229.77     2227.58    214.87 o 
  -8  12   2      215.54      235.57    100.32 o 
  -7  12   2      296.55      247.02     94.34 o 
  -6  12   2      116.57      176.11     89.50 o 
  -5  12   2     1172.47     1236.62    146.67 o 
  -4  12   2     3311.09     3470.33    220.35 o 
  -3  12   2     7709.94     7773.91    299.12 o 
  -2  12   2     8628.27     8714.07    338.03 o 
  -1  12   2     4521.15     4565.11    547.97 o 
   0  12   2     3718.73     4006.87    808.21 o 
   1  12   2     1589.49     1781.31    185.09 o 
   2  12   2     3762.69     3725.42    256.04 o 
   3  12   2      780.33      700.87    138.58 o 
   4  12   2       71.83      288.97    105.75 o 
   5  12   2      267.81      289.92    105.03 o 
   6  12   2      873.90      751.47    141.01 o 
  -7  13   2      170.08       18.09     91.53 o 
  -6  13   2     4404.52     4349.57    271.06 o 
  -5  13   2      225.30      102.34     91.86 o 
  -4  13   2     2213.36     1906.91    201.46 o 
  -3  13   2      499.81      628.12    118.09 o 
  -2  13   2     2301.59     3042.00    492.12 o 
   1  13   2     1394.73     1525.45    254.97 o 
   2  13   2     2725.68     2794.52    272.96 o 
   3  13   2     1226.87     1067.22    190.69 o 
   4  13   2     3342.36     3444.33    272.24 o 
   5  13   2      627.47      517.73    139.52 o 
  -5  14   2     1157.48     1240.43    177.57 o 
  -4  14   2     3621.60     4196.35    294.60 o 
  -3  14   2      227.60      -15.66    214.54 o 
  -2  14   2     9607.40    10070.45    842.70 o 
   1  14   2     1914.56     1357.66    383.58 o 
   2  14   2     6972.63     6809.91    504.21 o 
   3  14   2     1270.44     1028.66    195.24 o 
   4  14   2     5305.72     4933.74    447.04 o 
  -3  15   2     1382.20     1523.11    414.47 o 
 -11   1   3      844.58     1013.86    293.87 o 
 -10   1   3     7549.15     7359.74    386.02 o 
  -9   1   3      813.64      884.55     93.55 o 
  -8   1   3     5675.28     6121.00    208.57 o 
  -7   1   3     6963.25     7460.78    160.11 o 
  -6   1   3    12997.07    13448.45    206.40 o 
  -5   1   3      517.77      477.00     34.26 o 
  -4   1   3     5371.01     5714.27    105.17 o 
  -3   1   3     4002.34     3296.99     78.93 o 
  -2   1   3     1698.82     2086.83     68.76 o 
  -1   1   3      515.60      314.79     37.08 o 
   0   1   3     7642.44     7001.17    131.44 o 
   1   1   3      106.83       74.94     25.41 o 
   2   1   3    10571.16    10891.73    183.44 o 
   3   1   3       10.96       28.26     23.82 o 
   4   1   3     1326.62     1318.78     74.39 o 
   5   1   3      417.35      454.70     56.68 o 
   6   1   3     5997.13     6024.77    167.90 o 
   7   1   3     2245.25     2186.24    120.56 o 
   8   1   3      309.34      321.41     82.02 o 
   9   1   3      581.74      550.29    107.31 o 
  10   1   3      339.54      336.40    231.25 o 
 -12   2   3     1126.38     1279.81    340.00 o 
 -11   2   3       93.79      172.68    106.58 o 
 -10   2   3     3726.66     3830.27    269.87 o 
  -9   2   3        0.06      -33.15     66.53 o 
  -8   2   3     3630.58     3636.17    140.54 o 
  -7   2   3      640.88      626.93     43.02 o 
  -6   2   3     9204.59     9345.10    152.07 o 
  -5   2   3     5795.48     6011.25    100.91 o 
  -4   2   3    21966.57    22818.83    256.94 o 
  -3   2   3    10376.71    10344.29    163.55 o 
  -2   2   3     1847.60     2003.38     66.19 o 
  -1   2   3     7287.45     7888.51    151.02 o 
   0   2   3    34638.06    35876.83    474.78 o 
   1   2   3    19257.31    18988.33    290.63 o 
   2   2   3     9506.04     8672.47    160.33 o 
   3   2   3    28202.45    27469.21    369.13 o 
   4   2   3    11577.63    12077.86    215.65 o 
   5   2   3    15073.77    14316.14    251.25 o 
   6   2   3     5219.30     4832.54    153.90 o 
   7   2   3     7940.06     7784.86    199.97 o 
   8   2   3     1627.27     1739.03    160.02 o 
   9   2   3     2289.17     2227.18    279.17 o 
  10   2   3        5.91      141.12    213.90 o 
 -12   3   3     3893.11     4375.83    338.63 o 
 -11   3   3     4977.19     5440.46    346.49 o 
 -10   3   3    17678.32    17964.97    712.39 o 
  -9   3   3     8805.01     8877.16    261.44 o 
  -8   3   3     5526.87     5790.79    173.79 o 
  -7   3   3     7537.93     7440.60    143.38 o 
  -6   3   3    42848.00    43082.61    447.55 o 
  -5   3   3    12202.78    12418.60    171.05 o 
  -4   3   3    35135.27    36494.65    387.71 o 
  -3   3   3     1767.73     1951.66     96.08 o 
  -2   3   3     8940.92     8408.29    149.46 o 
  -1   3   3    19557.96    18043.68    254.59 o 
   0   3   3     4149.70     3974.84    122.12 o 
   1   3   3    13011.17    12396.95    217.66 o 
   2   3   3     7486.89     7638.54    151.66 o 
   3   3   3       11.40       12.83     26.26 o 
   4   3   3     6107.04     5917.00    143.12 o 
   5   3   3      350.39      307.82     62.27 o 
   6   3   3     3081.99     3148.05    165.93 o 
   7   3   3     1339.19     1277.88    146.16 o 
   8   3   3     3529.19     3471.11    177.18 o 
   9   3   3     2481.63     2395.24    196.09 o 
  10   3   3     2648.57     2739.42    666.88 o 
 -12   4   3     1648.89     2073.59    256.97 o 
 -11   4   3      144.75      104.31     63.43 o 
 -10   4   3     3668.19     3600.97    188.63 o 
  -9   4   3      147.22      202.72     49.26 o 
  -8   4   3     1907.22     2082.20    113.89 o 
  -7   4   3      754.15      695.73     95.42 o 
  -6   4   3     7553.22     7717.29    128.83 o 
  -5   4   3     8617.99     9202.02    153.76 o 
  -4   4   3     3975.92     3812.03     99.07 o 
  -3   4   3     3144.33     3389.42     75.61 o 
  -2   4   3     9587.95     9656.76    172.44 o 
  -1   4   3     5483.40     5231.69    131.91 o 
   0   4   3    96187.79    98989.04   1082.81 o 
   1   4   3     8014.33     8132.23    159.30 o 
   2   4   3    38025.02    37006.67    467.59 o 
   3   4   3     7631.69     7463.29    175.44 o 
   4   4   3    20645.19    20160.91    368.63 o 
   5   4   3    15412.38    14805.65    292.99 o 
   6   4   3     8892.00     8467.74    217.10 o 
   7   4   3     7759.83     7787.36    263.98 o 
   8   4   3      559.80      378.33     98.45 o 
   9   4   3     5836.07     6383.08    317.33 o 
  10   4   3      394.25      303.17    147.36 o 
 -12   5   3     3457.32     3451.06    190.32 o 
 -11   5   3     2297.23     2058.89    269.71 o 
 -10   5   3    15997.91    16753.14    365.06 o 
  -9   5   3     6842.12     6784.95    217.46 o 
  -8   5   3    10357.13    10748.93    224.83 o 
  -7   5   3     7815.35     8078.67    299.88 o 
  -6   5   3    28063.76    28852.33    436.94 o 
  -5   5   3     8199.07     8561.88    155.60 o 
  -4   5   3    43022.20    43348.18    481.69 o 
  -3   5   3    16262.80    16697.38    225.88 o 
  -2   5   3     2731.00     2854.21     93.36 o 
  -1   5   3     6486.25     6765.64    185.48 o 
   0   5   3      532.56      506.76     53.51 o 
   1   5   3     8158.68     8790.27    175.14 o 
   2   5   3      667.87      546.32     49.72 o 
   3   5   3     4889.19     5295.08    159.37 o 
   4   5   3    10220.22    10138.83    233.78 o 
   5   5   3      246.33      243.99     54.75 o 
   6   5   3     7011.92     6869.06    256.74 o 
   7   5   3       58.29      134.37     63.82 o 
   8   5   3     3150.96     3290.18    187.66 o 
   9   5   3     3145.83     2799.32    243.89 o 
 -12   6   3     3082.88     2535.94    195.86 o 
 -11   6   3      336.96      405.01    102.23 o 
 -10   6   3      889.37     1002.78    131.46 o 
  -9   6   3        7.88       -2.85     36.51 o 
  -8   6   3     2841.97     2912.71    128.85 o 
  -7   6   3       81.88       70.60     37.74 o 
  -6   6   3     4654.56     5009.02    171.69 o 
  -5   6   3        1.24       -4.63     26.16 o 
  -4   6   3     3341.97     3227.62    103.39 o 
  -3   6   3       60.06       69.58     25.40 o 
  -2   6   3    41961.89    42219.23    478.31 o 
  -1   6   3      332.82      425.39     45.24 o 
   0   6   3    27190.03    28097.21    389.97 o 
   1   6   3     4133.30     4299.17    138.05 o 
   2   6   3      900.87      755.52     69.06 o 
   3   6   3     2667.70     2464.14    125.36 o 
   4   6   3     3530.81     3785.02    260.72 o 
   5   6   3     6123.21     6377.88    291.69 o 
   6   6   3     5622.56     5205.44    207.54 o 
   7   6   3     7564.47     7193.77    276.28 o 
   8   6   3      121.54      117.19     74.28 o 
   9   6   3     4018.52     4043.10    202.07 o 
 -11   7   3       41.72      -53.55     76.32 o 
 -10   7   3     2398.02     2357.41    247.80 o 
  -9   7   3      438.13      353.98     93.01 o 
  -8   7   3     5354.18     5406.89    182.24 o 
  -7   7   3     1405.14     1241.35    104.92 o 
  -6   7   3    10772.30    11422.08    289.95 o 
  -5   7   3       94.42      113.77     43.45 o 
  -4   7   3    19156.71    18723.30    296.22 o 
  -3   7   3     1495.08     1821.14     77.62 o 
  -2   7   3      396.49      537.42     48.15 o 
  -1   7   3     2764.22     3179.48    113.66 o 
   0   7   3     1526.34     1710.31     77.71 o 
   1   7   3      492.40      441.72     48.11 o 
   2   7   3     1148.91      905.46     84.17 o 
   3   7   3     2003.89     1850.62    162.54 o 
   4   7   3     1200.21     1135.72    112.84 o 
   5   7   3      208.65      167.72     61.66 o 
   6   7   3      471.34      398.59     91.68 o 
   7   7   3      294.71      225.77     85.84 o 
   8   7   3     1739.38     1768.73    230.47 o 
   9   7   3      380.76      551.42    183.50 o 
 -11   8   3     2011.44     2228.66    213.88 o 
 -10   8   3      367.80      243.39     73.79 o 
  -9   8   3      947.88      792.83    113.74 o 
  -8   8   3     2252.82     2324.03    157.96 o 
  -7   8   3       11.95       80.66     50.60 o 
  -6   8   3     3256.84     2973.43    166.18 o 
  -5   8   3     2350.50     2419.22    149.84 o 
  -4   8   3     2203.61     2246.12    133.52 o 
  -3   8   3     5079.79     5325.33    158.35 o 
  -2   8   3    11855.90    12171.20    237.73 o 
  -1   8   3     5085.03     5172.84    137.93 o 
   0   8   3      584.48      588.02     53.77 o 
   1   8   3      729.51      919.87     83.06 o 
   2   8   3       76.24       65.01     45.05 o 
   3   8   3        3.37       63.37     51.53 o 
   4   8   3      359.50      403.60    115.99 o 
   5   8   3      117.18      106.38     60.77 o 
   6   8   3     1566.46     1680.68    162.64 o 
   7   8   3     1216.35     1066.68    136.85 o 
   8   8   3     2339.40     1927.66    180.11 o 
 -10   9   3     1053.92      900.55    116.97 o 
  -9   9   3     6862.24     6884.02    268.15 o 
  -8   9   3        0.85       -9.01     57.10 o 
  -7   9   3     5828.40     5427.75    212.16 o 
  -6   9   3        9.59       92.86     52.99 o 
  -5   9   3    13433.65    13124.68    342.36 o 
  -4   9   3     1253.13     1238.52    108.91 o 
  -3   9   3     5337.40     5487.38    175.09 o 
  -2   9   3      889.87      874.95     67.58 o 
  -1   9   3     2067.40     2083.76    102.72 o 
   0   9   3     3397.27     3453.50    120.89 o 
   1   9   3      709.01      677.01    148.01 o 
   2   9   3     6396.87     6538.19    240.52 o 
   3   9   3     5054.83     5571.04    237.58 o 
   4   9   3     3892.38     3662.26    204.67 o 
   5   9   3     3820.13     3906.37    331.58 o 
   6   9   3      643.28      685.10    120.63 o 
   7   9   3     1495.07     1500.58    172.24 o 
   8   9   3       80.75       90.11     86.74 o 
 -10  10   3      138.38       82.42     77.26 o 
  -9  10   3      801.97      647.99    121.41 o 
  -8  10   3     1400.01     1170.05    134.78 o 
  -7  10   3       31.44       57.99     63.96 o 
  -6  10   3      705.86      727.27     97.96 o 
  -5  10   3     1397.31     1386.54    182.51 o 
  -4  10   3       48.00       55.12     58.67 o 
  -3  10   3    15745.09    15400.15    348.05 o 
  -2  10   3      537.78      590.90     79.77 o 
  -1  10   3    29019.41    29783.89    418.50 o 
   0  10   3       25.40       36.46     58.91 o 
   1  10   3    20329.13    19994.18    452.59 o 
   2  10   3     5587.12     5351.24    238.36 o 
   3  10   3     9345.88     9022.58    300.43 o 
   4  10   3      554.10      541.05    110.44 o 
   5  10   3     2181.25     2173.39    199.85 o 
   6  10   3     5995.90     5453.12    297.56 o 
   7  10   3      101.94      109.89    104.13 o 
  -9  11   3    13544.15    13521.64    406.65 o 
  -8  11   3       46.12        2.66     74.02 o 
  -7  11   3    18014.69    18252.38    466.86 o 
  -6  11   3      194.20      198.53     81.94 o 
  -5  11   3    19692.76    19074.51    465.24 o 
  -4  11   3     6687.95     6379.18    266.93 o 
  -3  11   3    12862.48    12938.55    360.22 o 
  -2  11   3     6785.96     6659.23    253.74 o 
  -1  11   3     1266.29     1438.71    148.72 o 
   0  11   3     4886.33     4714.45    253.90 o 
   1  11   3     3339.69     3236.68    226.54 o 
   2  11   3     1919.14     1979.49    216.40 o 
   3  11   3     5224.56     5017.90    254.95 o 
   4  11   3     4346.61     4608.78    280.48 o 
   5  11   3     6352.16     6285.80    324.39 o 
   6  11   3       16.45      118.15     96.46 o 
  -8  12   3      685.53      546.72    128.57 o 
  -7  12   3      514.35      436.37    134.19 o 
  -6  12   3        4.55       -6.22     69.27 o 
  -5  12   3     7309.43     7095.91    436.53 o 
  -4  12   3        3.71      -41.09     75.95 o 
  -3  12   3    17705.89    18000.01    510.56 o 
  -2  12   3      514.81      606.37    129.66 o 
  -1  12   3    28289.76    29121.75   1289.33 o 
   0  12   3     3260.59     3036.03    397.12 o 
   1  12   3    23480.68    25016.65    642.21 o 
   2  12   3     4901.06     4824.45    289.90 o 
   3  12   3    13316.24    13602.46    451.84 o 
   4  12   3     4486.46     4647.93    297.17 o 
   5  12   3     3135.94     2919.37    245.04 o 
  -7  13   3    13781.50    13783.04    433.54 o 
  -6  13   3      381.71      379.92    104.54 o 
  -5  13   3    14194.59    13840.08    606.94 o 
  -4  13   3      835.21      481.45    130.09 o 
  -3  13   3     7903.85     7535.15    478.57 o 
  -2  13   3       58.87       67.28    165.24 o 
   0  13   3     6522.81     6072.57    598.54 o 
   1  13   3       15.66      -22.17    127.35 o 
   2  13   3     2680.87     2682.10    278.02 o 
   3  13   3     5583.12     6215.38    392.01 o 
   4  13   3     1646.39     2362.39    296.10 o 
  -6  14   3      125.67      136.20    100.79 o 
  -5  14   3     3778.21     3621.76    281.45 o 
  -4  14   3      728.05      512.85    131.37 o 
  -3  14   3     5533.09     5090.87    633.45 o 
   1  14   3     7516.17     7270.64    513.63 o 
   2  14   3      244.37      507.37    195.73 o 
   3  14   3     1901.85     2827.79    300.66 o 
  -3  15   3     2139.96     2979.16    543.11 o 
 -10   0   4     5029.87     5721.17    338.61 o 
  -9   0   4     1198.52     1316.06    183.45 o 
  -8   0   4       38.82       78.56     36.68 o 
  -7   0   4     1857.25     1947.31    352.37 o 
  -6   0   4    33409.67    36535.33    518.30 o 
  -5   0   4     3963.46     3949.74    110.90 o 
  -4   0   4    20005.30    17867.92    300.06 o 
  -3   0   4    22999.50    21231.08    377.39 o 
  -2   0   4    71588.38    72177.52   1064.66 o 
  -1   0   4     1615.94     1883.93     96.62 o 
   0   0   4    27032.74    25730.41    460.92 o 
   1   0   4     1304.23     1232.06     88.69 o 
   2   0   4   128285.86   126333.85   1788.91 o 
   3   0   4    28103.89    27068.92    503.67 o 
   4   0   4      263.86      106.73     57.66 o 
   5   0   4    38214.20    38165.63   1158.94 o 
   6   0   4     1737.62     1727.53    156.97 o 
   7   0   4    46483.56    46283.04   1129.91 o 
   8   0   4     1978.15     2081.40    386.01 o 
   9   0   4    14108.90    15081.20    537.40 o 
 -11   1   4      936.43      739.64    144.06 o 
 -10   1   4    35926.48    36877.46    861.65 o 
  -9   1   4      901.20      844.87     88.18 o 
  -8   1   4    68045.11    70193.00    838.38 o 
  -7   1   4      126.56       81.82     28.54 o 
  -6   1   4    65182.11    63445.13    531.29 o 
  -5   1   4     1787.86     1826.93     51.12 o 
  -4   1   4    42943.28    42294.97    470.69 o 
  -3   1   4     7847.39     8201.92    150.02 o 
  -2   1   4    25751.86    24237.29    321.57 o 
  -1   1   4    28833.78    28992.67    376.47 o 
   0   1   4     1881.34     1945.70     78.03 o 
   1   1   4    39039.67    38451.29    473.63 o 
   2   1   4     6935.72     6609.56    147.11 o 
   3   1   4    52644.89    50949.84    620.76 o 
   4   1   4    26197.81    26387.68    385.60 o 
   5   1   4     8313.85     7775.80    183.27 o 
   6   1   4    10860.10    11201.27    276.62 o 
   7   1   4      190.39       82.96     52.75 o 
   8   1   4     4353.59     3917.26    180.41 o 
   9   1   4     3740.25     3738.07    169.45 o 
 -12   2   4     8543.31     8955.58    519.68 o 
 -11   2   4      777.57     1010.04    162.61 o 
 -10   2   4    18661.67    18629.64    815.15 o 
  -9   2   4     1367.22     1470.04     86.48 o 
  -8   2   4     9652.12     9700.29    160.05 o 
  -7   2   4     1416.44     1524.78     65.15 o 
  -6   2   4    11899.22    11852.70    177.81 o 
  -5   2   4      525.05      456.92     33.52 o 
  -4   2   4    45126.23    46323.30    473.07 o 
  -3   2   4      224.35      184.85     36.06 o 
  -2   2   4   107184.92   102534.52   1201.98 o 
  -1   2   4     9521.71     8822.03    194.25 o 
   0   2   4    60213.00    59339.98    746.73 o 
   1   2   4     1664.88     1755.93     78.66 o 
   2   2   4    48117.48    45876.32    561.00 o 
   3   2   4     8125.47     7935.34    171.49 o 
   4   2   4    13857.81    13471.33    290.29 o 
   5   2   4    19215.04    18191.11    412.24 o 
   6   2   4      372.29      333.86     61.98 o 
   7   2   4    23014.88    23462.39    541.46 o 
   8   2   4     4417.54     4588.25    207.77 o 
   9   2   4    10433.73    10241.99    434.11 o 
 -13   3   4       32.52      -65.80    210.30 o 
 -12   3   4       75.85      218.27    119.40 o 
 -11   3   4      175.18      199.83    114.33 o 
 -10   3   4    14031.16    14133.18    544.28 o 
  -9   3   4     2919.34     3071.24    191.09 o 
  -8   3   4    34946.80    35190.68    468.64 o 
  -7   3   4     4966.75     4750.09     95.41 o 
  -6   3   4    30520.34    31260.73    354.37 o 
  -5   3   4    10511.68    10712.33    149.16 o 
  -4   3   4    27040.86    26717.83    308.32 o 
  -3   3   4     2372.78     2395.05     83.89 o 
  -2   3   4     1346.39     1270.66     65.23 o 
  -1   3   4       24.55       66.56     31.01 o 
   0   3   4     3719.75     3941.58    119.94 o 
   1   3   4    22913.42    22700.63    324.29 o 
   2   3   4    16470.62    16518.57    265.51 o 
   3   3   4    10262.02     9853.03    197.11 o 
   4   3   4    25969.54    25115.48    414.97 o 
   5   3   4     5256.85     4840.75    164.25 o 
   6   3   4     6749.18     6892.22    202.62 o 
   7   3   4      287.20      180.90     68.20 o 
   8   3   4     1349.35     1464.42    128.68 o 
   9   3   4     1502.44     1750.42    213.15 o 
 -13   4   4     6065.69     5878.40    545.67 o 
 -12   4   4     4059.40     4851.14    356.90 o 
 -11   4   4     6937.31     7008.16    315.46 o 
 -10   4   4    13658.47    13294.87    366.97 o 
  -9   4   4     3497.26     3422.72    140.41 o 
  -8   4   4       50.76       46.00     30.03 o 
  -7   4   4       88.42       56.28     25.60 o 
  -6   4   4     5570.68     5769.49    129.95 o 
  -5   4   4     2468.12     2452.31     87.61 o 
  -4   4   4    17224.53    16810.52    211.16 o 
  -3   4   4    35942.63    36346.57    431.81 o 
  -2   4   4     1161.81     1401.41     72.41 o 
  -1   4   4    40018.17    41332.88    555.78 o 
   0   4   4    17757.34    18261.91    304.49 o 
   1   4   4    21198.90    21455.50    318.85 o 
   2   4   4     1270.22     1254.19     74.91 o 
   3   4   4      317.18      271.63     45.34 o 
   4   4   4      629.62      625.40     73.29 o 
   5   4   4     3703.10     3866.78    158.37 o 
   6   4   4     5037.63     5208.66    198.15 o 
   7   4   4     5867.87     5424.78    233.81 o 
   8   4   4     9613.41     9672.97    303.56 o 
   9   4   4     3027.62     2668.44    239.74 o 
 -12   5   4      208.39      193.72     82.20 o 
 -11   5   4     4777.90     4730.59    233.93 o 
 -10   5   4        3.59       10.76     47.65 o 
  -9   5   4    17718.01    18065.99    382.64 o 
  -8   5   4     6742.90     7162.54    256.08 o 
  -7   5   4    25039.30    25216.73    469.29 o 
  -6   5   4      626.57      667.14     56.62 o 
  -5   5   4    41559.59    43209.18    586.30 o 
  -4   5   4       80.39       82.99     23.65 o 
  -3   5   4    15746.71    15709.58    224.53 o 
  -2   5   4    52253.21    54532.11    615.43 o 
  -1   5   4      842.89      927.70     70.29 o 
   0   5   4      862.09      786.03     61.50 o 
   1   5   4    15291.08    15174.58    258.47 o 
   2   5   4     5080.16     4746.57    134.50 o 
   3   5   4    22753.23    21987.73    387.28 o 
   4   5   4    10587.73    10574.33    251.79 o 
   5   5   4    12038.80    11862.70    302.23 o 
   6   5   4     8547.81     8676.87    261.23 o 
   7   5   4     1987.70     2033.87    164.37 o 
   8   5   4       12.07       25.51     72.02 o 
   9   5   4       84.46       63.51     71.89 o 
 -12   6   4      404.43      453.65    108.07 o 
 -11   6   4     5483.78     5435.63    478.93 o 
 -10   6   4     3876.85     4123.68    249.71 o 
  -9   6   4     1329.82     1474.81     96.74 o 
  -8   6   4     1455.81     1529.80    101.17 o 
  -7   6   4      887.52     1030.69     92.11 o 
  -6   6   4     3648.10     3681.51    194.93 o 
  -5   6   4    15054.28    15329.76    254.29 o 
  -4   6   4     7675.26     8064.70    150.26 o 
  -3   6   4    15983.53    15323.32    218.63 o 
  -2   6   4       18.01       59.61     27.87 o 
  -1   6   4    57663.32    57437.30    651.65 o 
   0   6   4       48.88       -0.11     30.92 o 
   1   6   4    24049.35    24112.68    413.31 o 
   2   6   4     7243.08     7392.39    202.28 o 
   3   6   4     7146.86     7249.75    205.43 o 
   4   6   4     7802.42     7336.06    233.78 o 
   5   6   4      495.75      382.77     89.75 o 
   6   6   4    18893.93    19422.55    536.40 o 
   7   6   4      677.92      470.72     99.40 o 
   8   6   4    19279.89    19162.03    490.12 o 
 -12   7   4     2121.27     1730.95    240.28 o 
 -11   7   4    10781.47    11607.47    468.33 o 
 -10   7   4      609.91      666.81    153.93 o 
  -9   7   4    19752.22    20764.59    436.28 o 
  -8   7   4        0.80        0.72     41.60 o 
  -7   7   4    30680.76    31954.88    565.31 o 
  -6   7   4       54.35       49.74     41.09 o 
  -5   7   4    31422.92    30432.00    446.92 o 
  -4   7   4      121.10      141.76     38.57 o 
  -3   7   4    15183.23    15191.22    229.96 o 
  -2   7   4     8599.77     8666.12    170.33 o 
  -1   7   4     1922.72     2065.28     90.81 o 
   0   7   4    10178.12    10199.60    198.28 o 
   1   7   4     1458.64     1362.90    103.40 o 
   2   7   4    22078.91    22636.83    410.69 o 
   3   7   4    11507.51    11378.75    274.35 o 
   4   7   4    16154.73    15492.76    432.38 o 
   5   7   4     9255.03     8735.31    288.15 o 
   6   7   4     1544.13     1375.36    150.65 o 
   7   7   4     4635.27     4065.96    238.26 o 
   8   7   4     1946.21     1842.82    172.79 o 
 -11   8   4    10472.09    11354.94    414.47 o 
 -10   8   4     1781.40     1777.01    177.40 o 
  -9   8   4     2987.29     2706.99    172.19 o 
  -8   8   4     1204.46     1127.31    104.19 o 
  -7   8   4      408.76      264.83     67.35 o 
  -6   8   4      213.35      162.90     55.01 o 
  -5   8   4     7824.86     7744.33    223.92 o 
  -4   8   4       12.83       34.04     37.55 o 
  -3   8   4    35296.48    35025.70    479.60 o 
  -2   8   4     2516.10     2512.09    100.80 o 
  -1   8   4    42060.11    42700.27    514.86 o 
   0   8   4       89.29      150.53     37.29 o 
   1   8   4    38244.40    37889.88    714.38 o 
   2   8   4     3203.35     2932.80    162.00 o 
   3   8   4    14469.91    14130.91    360.30 o 
   4   8   4    19263.05    17972.36    426.22 o 
   5   8   4     3092.93     2705.59    203.32 o 
   6   8   4     9927.69     9898.70    393.21 o 
   7   8   4       38.56       30.78     75.90 o 
   8   8   4    16031.58    15430.38    549.71 o 
 -11   9   4     9025.66     9143.59    362.86 o 
 -10   9   4     1051.55     1187.33    125.99 o 
  -9   9   4    18323.46    19511.43    460.12 o 
  -8   9   4      814.73      714.25    126.62 o 
  -7   9   4    38097.02    37946.44    686.05 o 
  -6   9   4      205.88      190.53     91.16 o 
  -5   9   4    26911.93    26787.11    552.26 o 
  -4   9   4     1825.37     1879.26    203.21 o 
  -3   9   4    25001.54    25204.23    417.77 o 
  -2   9   4     8862.02     9013.25    186.04 o 
  -1   9   4     1577.53     1699.12    103.80 o 
   0   9   4     7948.76     8116.51    232.00 o 
   1   9   4      664.19      734.48     89.87 o 
   2   9   4     4278.52     4690.22    270.48 o 
   3   9   4     5717.44     5270.10    238.06 o 
   4   9   4     3861.66     4090.75    221.32 o 
   5   9   4     5479.61     5497.57    287.01 o 
   6   9   4      170.83      167.33     88.44 o 
   7   9   4     3379.17     3143.23    239.39 o 
 -10  10   4       83.55       82.26     75.06 o 
  -9  10   4     1778.64     1682.54    159.81 o 
  -8  10   4      391.82      309.22     83.97 o 
  -7  10   4      447.00      443.00     94.90 o 
  -6  10   4      358.19      269.41     72.47 o 
  -5  10   4     2865.35     2927.88    172.64 o 
  -4  10   4      680.20      763.29     93.26 o 
  -3  10   4    13687.09    13402.28    292.84 o 
  -2  10   4     1600.20     1890.95    132.62 o 
  -1  10   4    24014.95    23821.09    420.90 o 
   0  10   4        0.58      103.78     62.80 o 
   1  10   4    20604.99    20407.11    467.61 o 
   2  10   4        7.78      -15.60     60.86 o 
   3  10   4     4506.65     4448.24    233.54 o 
   4  10   4     7962.57     8508.31    341.19 o 
   5  10   4      596.63      392.67    141.48 o 
   6  10   4     9432.82     9042.09    467.08 o 
  -9  11   4     4489.54     4838.05    264.36 o 
  -8  11   4      645.14      615.12    111.65 o 
  -7  11   4     3414.30     3351.17    218.58 o 
  -6  11   4      345.49      172.72     91.43 o 
  -5  11   4     5754.19     5921.45    279.23 o 
  -4  11   4      659.63      438.51     83.52 o 
  -3  11   4     2627.69     2770.64    186.58 o 
  -2  11   4       90.72      185.89     64.85 o 
  -1  11   4      323.26      349.36    183.93 o 
   0  11   4     5781.99     5820.34    283.46 o 
   1  11   4     2352.11     2199.25    198.95 o 
   2  11   4     6337.15     6410.85    358.92 o 
   3  11   4     2674.64     2690.72    219.99 o 
   4  11   4     6711.85     6817.69    337.17 o 
   5  11   4     2790.82     2707.57    237.62 o 
   6  11   4      960.68      821.49    150.60 o 
  -9  12   4       12.36      -16.33     81.66 o 
  -8  12   4      146.40       64.69     86.94 o 
  -7  12   4      339.14      117.98     86.19 o 
  -6  12   4      286.65      243.65     89.54 o 
  -5  12   4      779.10      598.77    159.45 o 
  -4  12   4     9297.11     9321.58    387.13 o 
  -3  12   4     1875.81     1892.49    168.94 o 
  -2  12   4     5985.39     6007.68    421.16 o 
  -1  12   4     2172.98     2170.10    376.39 o 
   0  12   4     1004.51     1369.17    231.48 o 
   1  12   4        4.77       14.04     79.78 o 
   2  12   4      853.53      718.01    157.98 o 
   3  12   4      449.78      349.46    113.25 o 
   4  12   4       85.04      211.39    108.17 o 
   5  12   4     2035.76     1990.19    221.28 o 
  -7  13   4       38.95       -7.57     83.41 o 
  -6  13   4     7584.02     7429.73    463.87 o 
  -5  13   4        0.06       75.73    108.28 o 
  -4  13   4     5794.70     6161.08    610.01 o 
  -3  13   4      728.44      786.84    288.80 o 
   0  13   4      109.63      -12.92    131.41 o 
   1  13   4     6566.50     6212.94    468.35 o 
   2  13   4      624.23      381.18    140.28 o 
   3  13   4     4082.52     4039.37    340.81 o 
   4  13   4      344.34      259.47    119.52 o 
  -6  14   4       28.72       -0.43     98.73 o 
  -5  14   4        0.74       39.62    101.27 o 
  -4  14   4     4063.04     4141.96    582.25 o 
  -3  14   4        9.00      112.13    198.67 o 
   1  14   4      183.23      149.68    309.32 o 
   2  14   4     7693.91     7806.23    557.33 o 
 -11   1   5      758.56      676.92    134.49 o 
 -10   1   5     4033.69     4557.49    204.95 o 
  -9   1   5     1089.41     1145.33     79.24 o 
  -8   1   5      399.40      476.21     52.19 o 
  -7   1   5        8.32       -5.25     15.49 o 
  -6   1   5     1595.81     1744.62     63.11 o 
  -5   1   5     3969.40     3861.35     83.40 o 
  -4   1   5    11369.25    10788.92    163.30 o 
  -3   1   5     1393.10     1645.43     74.35 o 
  -2   1   5     5341.49     5613.47    132.66 o 
  -1   1   5      616.86      701.89     58.34 o 
   0   1   5     1057.66      993.52     74.40 o 
   1   1   5     4277.25     4416.59    123.41 o 
   2   1   5        8.88       37.52     30.34 o 
   3   1   5      486.10      621.11     67.49 o 
   4   1   5      136.34      181.24     45.78 o 
   5   1   5      209.35      264.64     51.11 o 
   6   1   5     1204.57     1418.38    121.08 o 
   7   1   5        3.67       50.21     63.32 o 
   8   1   5        7.92       97.44     67.10 o 
   9   1   5      149.75      311.66    120.38 o 
 -12   2   5     2265.70     2448.14    250.32 o 
 -11   2   5     1054.55      931.07    159.86 o 
 -10   2   5     1331.90     1316.02    172.46 o 
  -9   2   5      949.08      843.17     65.14 o 
  -8   2   5      132.19      139.24     30.66 o 
  -7   2   5        0.57      -18.79     15.81 o 
  -6   2   5      786.81      678.79     58.54 o 
  -5   2   5       11.83       17.46     20.10 o 
  -4   2   5      371.01      416.26     37.49 o 
  -3   2   5        3.47       -9.00     21.46 o 
  -2   2   5     4742.46     4248.97    123.63 o 
  -1   2   5      162.48      177.47     41.71 o 
   0   2   5     3973.25     3596.97    160.72 o 
   1   2   5    15950.58    15942.81    307.51 o 
   2   2   5     3509.31     3390.20    117.88 o 
   3   2   5     4713.13     4611.64    170.85 o 
   4   2   5     4231.01     4155.21    162.18 o 
   5   2   5     6594.88     6599.73    199.54 o 
   6   2   5     6951.73     6464.95    205.18 o 
   7   2   5     1741.88     2005.97    144.84 o 
   8   2   5      496.92      332.95    104.11 o 
   9   2   5     1840.93     1945.59    288.25 o 
 -13   3   5     1507.91     1573.93    232.87 o 
 -12   3   5     2153.52     2250.25    285.96 o 
 -11   3   5     4681.91     5008.48    325.11 o 
 -10   3   5    12854.03    13573.10    348.24 o 
  -9   3   5     6051.12     6241.59    190.16 o 
  -8   3   5    24645.43    25218.93    476.42 o 
  -7   3   5    13544.68    13843.04    225.59 o 
  -6   3   5    59430.15    59843.66    614.68 o 
  -5   3   5    18300.11    17784.38    237.09 o 
  -4   3   5    18261.70    18820.01    247.90 o 
  -3   3   5    32663.46    33106.29    430.88 o 
  -2   3   5    15321.43    14295.38    259.87 o 
  -1   3   5    21308.66    20685.12    400.50 o 
   0   3   5    24924.73    25193.04    360.42 o 
   1   3   5    15402.69    15277.87    260.77 o 
   2   3   5        3.06      -14.90     38.06 o 
   3   3   5     1121.87     1050.15     79.09 o 
   4   3   5      731.66      682.08     83.34 o 
   5   3   5        1.25        1.88     44.18 o 
   6   3   5     2251.93     2394.61    141.46 o 
   7   3   5      848.65      754.29    109.65 o 
   8   3   5      776.01      661.19    114.62 o 
   9   3   5     1182.39     1127.32    268.63 o 
 -13   4   5     1282.00     1062.10    204.15 o 
 -12   4   5     8669.95     8482.94    680.13 o 
 -11   4   5     1105.53     1035.49    119.02 o 
 -10   4   5    10564.56    11097.57    276.98 o 
  -9   4   5     1230.78     1212.25    102.25 o 
  -8   4   5      599.36      535.11     63.55 o 
  -7   4   5        1.69        5.37     24.80 o 
  -6   4   5      142.34      141.03     25.68 o 
  -5   4   5       73.82       93.27     25.58 o 
  -4   4   5     2487.52     2188.90     79.08 o 
  -3   4   5       40.93       16.32     29.22 o 
  -2   4   5    95809.86   100338.82   1125.38 o 
  -1   4   5    10425.40    10178.05    239.55 o 
   0   4   5    55576.42    54337.18    661.97 o 
   1   4   5    19200.71    18799.56    304.47 o 
   2   4   5    11282.38    11273.09    276.58 o 
   3   4   5    28632.20    28014.64    464.28 o 
   4   4   5    12716.72    12158.06    280.05 o 
   5   4   5    15956.08    15882.14    336.13 o 
   6   4   5     8885.70     8650.15    296.13 o 
   7   4   5    12189.40    11664.16    354.92 o 
   8   4   5     1002.30     1047.64    127.48 o 
 -13   5   5     2661.12     3060.94    314.25 o 
 -12   5   5     5749.97     5756.95    256.64 o 
 -11   5   5     4836.44     4926.03    242.09 o 
 -10   5   5    14488.96    14977.67    343.86 o 
  -9   5   5     4820.99     4719.27    182.37 o 
  -8   5   5     5255.81     5376.24    170.26 o 
  -7   5   5     7356.36     7555.44    192.38 o 
  -6   5   5    27609.26    28092.63    408.41 o 
  -5   5   5    15260.47    15344.74    210.34 o 
  -4   5   5    24057.73    23663.08    308.06 o 
  -3   5   5     7632.79     7411.38    148.45 o 
  -2   5   5     3666.92     3847.87    158.03 o 
  -1   5   5    26678.70    26449.90    433.84 o 
   0   5   5     5260.41     5583.26    279.12 o 
   1   5   5    16718.07    17219.15    295.02 o 
   2   5   5     3391.70     3616.58    152.29 o 
   3   5   5     4269.33     4026.69    165.06 o 
   4   5   5     2064.74     1918.28    128.28 o 
   5   5   5     1130.21     1335.67    122.91 o 
   6   5   5       18.92       58.99     63.41 o 
   7   5   5      160.77      135.19     77.90 o 
   8   5   5      622.41      680.70    134.46 o 
 -12   6   5     4469.57     4394.43    248.47 o 
 -11   6   5       22.17      -19.62     71.08 o 
 -10   6   5      931.31      663.78    153.90 o 
  -9   6   5      169.82      136.49     56.81 o 
  -8   6   5      265.26      167.09     63.17 o 
  -7   6   5       73.89       -6.04     35.52 o 
  -6   6   5     6432.43     6043.37    178.71 o 
  -5   6   5        2.61       -7.27     29.94 o 
  -4   6   5      226.77      195.23     33.62 o 
  -3   6   5      317.89      346.03     42.70 o 
  -2   6   5     8313.97     7656.68    195.22 o 
  -1   6   5       89.84       79.35     34.19 o 
   0   6   5    23712.15    23931.56    387.62 o 
   1   6   5     1246.87     1339.94     89.18 o 
   2   6   5     2646.28     2708.20    142.03 o 
   3   6   5     5301.11     4971.58    237.42 o 
   4   6   5     6014.35     5537.24    222.26 o 
   5   6   5     7496.31     7127.81    281.08 o 
   6   6   5        4.56       27.08     70.56 o 
   7   6   5     6707.65     6748.74    411.13 o 
   8   6   5        4.47       55.59     83.60 o 
 -12   7   5     2079.22     1880.60    193.49 o 
 -11   7   5      304.89      276.70    106.06 o 
 -10   7   5     6528.44     6492.32    223.26 o 
  -9   7   5      934.33      842.71     89.02 o 
  -8   7   5     7800.43     7989.16    240.99 o 
  -7   7   5      718.99      787.50     85.57 o 
  -6   7   5     5608.99     5319.92    183.36 o 
  -5   7   5      337.25      321.31     58.27 o 
  -4   7   5     6087.51     5945.50    168.09 o 
  -3   7   5      521.28      572.28     51.59 o 
  -2   7   5     2492.41     2761.63    106.62 o 
  -1   7   5     2419.56     2500.63     98.25 o 
   0   7   5      110.31      126.12     44.27 o 
   1   7   5     3599.55     3744.04    163.10 o 
   2   7   5     1036.38     1040.43     98.90 o 
   3   7   5     2761.33     2827.41    206.52 o 
   4   7   5     4200.12     4496.07    214.69 o 
   5   7   5      332.26      399.58    118.91 o 
   6   7   5      384.71      236.17    107.98 o 
   7   7   5      147.48      113.16     85.85 o 
 -12   8   5     3415.15     3582.05    345.69 o 
 -11   8   5      240.52      253.85    122.79 o 
 -10   8   5      768.80      748.97    100.81 o 
  -9   8   5        6.32       31.49     53.44 o 
  -8   8   5       31.77       42.77     49.52 o 
  -7   8   5     1545.18     1591.47    210.18 o 
  -6   8   5       27.46        5.34     41.73 o 
  -5   8   5     1671.95     1582.90    106.44 o 
  -4   8   5     1045.07     1146.95     92.38 o 
  -3   8   5     6149.17     6112.77    240.63 o 
  -2   8   5      820.90      785.02     64.18 o 
  -1   8   5     4127.73     4206.10    151.70 o 
   0   8   5    13966.86    14176.60    346.50 o 
   1   8   5      134.32      194.23     56.43 o 
   2   8   5      729.69      468.03    100.07 o 
   3   8   5       18.28        4.72     53.89 o 
   4   8   5       39.25       48.96     60.69 o 
   5   8   5      333.83      400.14    103.35 o 
   6   8   5     2191.06     2164.21    200.29 o 
   7   8   5      289.93       99.02     88.11 o 
 -11   9   5     3211.83     2995.50    251.34 o 
 -10   9   5     1655.30     1463.60    164.43 o 
  -9   9   5     7455.21     7193.61    272.99 o 
  -8   9   5       17.94       96.86     69.42 o 
  -7   9   5    11981.66    11913.63    504.33 o 
  -6   9   5      276.94      285.66     65.53 o 
  -5   9   5    14497.57    14279.00    333.87 o 
  -4   9   5      419.67      354.84     70.46 o 
  -3   9   5     8127.20     8039.63    247.82 o 
  -2   9   5      942.06     1010.19     79.91 o 
  -1   9   5        4.91       23.35     40.11 o 
   0   9   5     7708.46     7981.25    237.58 o 
   1   9   5     2804.18     2889.20    164.89 o 
   2   9   5     4686.43     4523.87    237.03 o 
   3   9   5     1588.16     1786.57    156.26 o 
   4   9   5     9976.82     9378.13    381.49 o 
   5   9   5      572.76      513.73    143.70 o 
   6   9   5      311.49      125.72     94.15 o 
 -10  10   5        1.75      -10.19     69.25 o 
  -9  10   5     3728.43     4154.05    235.59 o 
  -8  10   5       48.26        5.51     74.04 o 
  -7  10   5      633.06      441.42    174.95 o 
  -6  10   5     3557.03     4002.14    272.69 o 
  -5  10   5     7535.19     7364.17    310.11 o 
  -4  10   5      361.52      263.09     67.34 o 
  -3  10   5    15789.35    15712.14    370.04 o 
  -2  10   5      156.88      209.76     64.94 o 
  -1  10   5    32775.34    33434.46    735.32 o 
   0  10   5       18.77      106.41     66.34 o 
   1  10   5     9908.03     9808.18    314.80 o 
   2  10   5     2343.84     2635.51    190.58 o 
   3  10   5     6034.38     5624.64    295.55 o 
   4  10   5     7174.98     7478.81    507.24 o 
   5  10   5      569.00      580.24    128.09 o 
   6  10   5    17263.16    17238.36    526.91 o 
 -10  11   5        3.73       -4.65     80.50 o 
  -9  11   5    14390.75    14795.25    428.64 o 
  -8  11   5     4501.02     4346.84    295.90 o 
  -7  11   5    21566.57    22015.93    576.80 o 
  -6  11   5     4334.07     3907.20    256.20 o 
  -5  11   5    26105.47    26353.90    523.47 o 
  -4  11   5     6460.97     6468.11    274.05 o 
  -3  11   5     9147.98     9356.79    305.67 o 
  -2  11   5     4276.16     4525.48    408.45 o 
  -1  11   5      132.22       96.43     92.99 o 
   0  11   5    18099.10    18303.30    653.27 o 
   1  11   5      248.08      166.15     92.78 o 
   2  11   5    12576.56    12288.52    379.76 o 
   3  11   5     1634.24     1525.10    318.38 o 
   4  11   5     2606.14     2243.68    218.85 o 
   5  11   5     1659.71     1181.95    167.47 o 
  -9  12   5     2948.05     2612.13    214.65 o 
  -8  12   5      273.34      169.74     98.87 o 
  -7  12   5       15.30       34.57     86.00 o 
  -6  12   5      196.02       53.68    100.56 o 
  -5  12   5     3804.02     3608.36    230.30 o 
  -4  12   5     1050.16     1077.57    196.78 o 
  -3  12   5    13721.76    14416.76    510.89 o 
  -2  12   5      543.21      828.12    184.87 o 
  -1  12   5    15400.63    13807.46    862.58 o 
   0  12   5       71.77      -73.79    113.05 o 
   1  12   5     7557.87     7472.00    354.80 o 
   2  12   5     2552.00     2168.09    246.55 o 
   3  12   5     2586.67     2599.90    236.95 o 
   4  12   5    12112.56    12587.23    457.83 o 
  -8  13   5       14.86      142.23     93.70 o 
  -7  13   5    15670.24    16390.41    475.82 o 
  -6  13   5       27.10       45.89     90.64 o 
  -5  13   5    14675.66    14502.71    552.32 o 
  -4  13   5       29.35      -33.51     97.32 o 
  -3  13   5     5437.33     5728.92    445.18 o 
  -1  13   5      436.47      416.80    242.25 o 
   0  13   5     6013.76     6591.11    481.50 o 
   1  13   5      684.74      693.31    425.90 o 
   2  13   5    10039.32    11154.81    499.51 o 
   3  13   5     1567.64     1198.74    213.70 o 
  -6  14   5      837.20      873.32    162.49 o 
  -5  14   5     3514.27     3410.72    344.10 o 
  -4  14   5     1930.08     2652.70    489.79 o 
   0  14   5      439.05      261.29    243.94 o 
   1  14   5     3505.54     3883.06    429.66 o 
 -11   0   6      776.22     1055.53    199.30 o 
 -10   0   6    12446.94    12660.37    559.38 o 
  -9   0   6       14.64       77.30     52.92 o 
  -8   0   6    15427.04    16404.27    262.75 o 
  -7   0   6    10112.81     9270.99    242.27 o 
  -6   0   6    21296.17    21841.89    411.60 o 
  -5   0   6     4485.33     4708.31    165.07 o 
  -4   0   6    28429.51    26890.43    436.41 o 
  -3   0   6     6377.20     5612.67    230.73 o 
  -2   0   6    80008.80    75726.97   1348.53 o 
  -1   0   6    24229.38    24178.69    480.53 o 
   0   0   6    22179.25    21023.66    526.57 o 
   1   0   6     3370.82     3217.40    159.51 o 
   2   0   6      420.52      519.64     83.46 o 
   3   0   6    13917.45    13564.63    405.97 o 
   4   0   6     2911.41     2973.42    206.04 o 
   5   0   6    29520.91    29421.36    877.54 o 
   6   0   6      375.23      364.63    184.81 o 
   7   0   6    32610.44    32959.32    954.66 o 
   8   0   6      428.56      517.87    145.74 o 
 -12   1   6     6166.83     6983.85    467.27 o 
 -11   1   6       10.87       52.15     86.79 o 
 -10   1   6    30263.35    31816.90    468.37 o 
  -9   1   6      452.21      516.04     57.23 o 
  -8   1   6    35882.98    36033.57    364.49 o 
  -7   1   6     2128.38     2198.51     70.27 o 
  -6   1   6    91519.46    90765.92    840.49 o 
  -5   1   6     2893.89     2806.20     85.92 o 
  -4   1   6    99764.04    98842.17   1079.17 o 
  -3   1   6    43490.00    41831.24    537.34 o 
  -2   1   6     2596.66     2892.83    127.49 o 
  -1   1   6    40512.73    41585.74    591.09 o 
   0   1   6     4955.43     5166.66    140.11 o 
   1   1   6    43669.51    42996.21    561.23 o 
   2   1   6     7688.77     7222.70    179.19 o 
   3   1   6    25754.59    25795.10    403.49 o 
   4   1   6     5553.53     5584.69    171.08 o 
   5   1   6     7586.29     7397.01    243.13 o 
   6   1   6     1144.55     1271.44    153.25 o 
   7   1   6       30.16       84.65     71.80 o 
   8   1   6        1.49       52.91     79.26 o 
 -13   2   6      973.64      424.84    244.58 o 
 -12   2   6    15777.30    16620.16    653.51 o 
 -11   2   6      493.36      441.95    119.40 o 
 -10   2   6    16005.86    16313.63    255.89 o 
  -9   2   6        2.29       60.34     34.78 o 
  -8   2   6     7418.69     7541.09    133.97 o 
  -7   2   6    10028.35    10360.33    160.92 o 
  -6   2   6    28299.08    28363.46    323.45 o 
  -5   2   6    35821.46    34272.88    374.92 o 
  -4   2   6    23326.84    23358.84    316.36 o 
  -3   2   6    26987.22    27224.76    388.58 o 
  -2   2   6    77511.98    78018.16    912.94 o 
  -1   2   6     7359.86     7520.93    189.85 o 
   0   2   6    55362.05    55477.37    728.67 o 
   1   2   6     1779.80     1743.39     95.17 o 
   2   2   6    14139.56    13754.31    261.81 o 
   3   2   6    10174.79     9858.01    220.89 o 
   4   2   6      169.02      119.00     52.86 o 
   5   2   6    25913.36    25908.96    467.26 o 
   6   2   6      585.25      462.58     88.87 o 
   7   2   6    23944.99    24689.01    560.05 o 
   8   2   6      695.05      819.01    179.93 o 
 -13   3   6        6.64       39.29    113.16 o 
 -12   3   6     5613.90     6689.14    389.44 o 
 -11   3   6     1512.25     1285.37    213.14 o 
 -10   3   6    14346.63    13915.51    403.27 o 
  -9   3   6     6829.19     6977.94    186.04 o 
  -8   3   6    32948.31    32233.70    427.80 o 
  -7   3   6     7363.71     7609.42    153.34 o 
  -6   3   6    58568.96    58519.87    615.40 o 
  -5   3   6     2271.31     2003.43     78.23 o 
  -4   3   6    32828.78    32324.64    384.37 o 
  -3   3   6     7561.58     7412.33    167.37 o 
  -2   3   6       20.94      -18.30     29.52 o 
  -1   3   6    33907.75    33906.52    502.02 o 
   0   3   6     6354.34     6046.97    163.00 o 
   1   3   6    19936.27    18902.09    343.63 o 
   2   3   6     5504.76     5417.70    157.95 o 
   3   3   6    22862.04    22585.23    372.12 o 
   4   3   6     8716.32     9045.20    346.18 o 
   5   3   6     3120.34     2927.52    158.07 o 
   6   3   6      821.04      791.36    112.90 o 
   7   3   6       25.26       22.22     73.77 o 
   8   3   6       16.64      -29.25     79.55 o 
 -13   4   6     4827.28     4554.17    360.67 o 
 -12   4   6     2219.99     2117.18    146.04 o 
 -11   4   6     5778.41     5902.86    185.97 o 
 -10   4   6     5957.92     5947.24    211.05 o 
  -9   4   6      739.67      746.27    100.80 o 
  -8   4   6      510.11      431.48     60.29 o 
  -7   4   6      443.56      465.52     52.23 o 
  -6   4   6     4623.89     4673.39    130.19 o 
  -5   4   6    35805.49    35588.44    419.84 o 
  -4   4   6    31671.44    31161.58    380.58 o 
  -3   4   6    45217.45    44038.61    573.85 o 
  -2   4   6    45369.51    47273.90    679.21 o 
  -1   4   6    26205.25    25729.44    416.40 o 
   0   4   6     4905.05     5144.68    148.50 o 
   1   4   6     3499.23     3793.96    136.33 o 
   2   4   6       92.48       34.32     38.33 o 
   3   4   6      611.29      525.95     73.42 o 
   4   4   6     4202.11     3949.03    213.00 o 
   5   4   6     2707.85     2493.34    151.52 o 
   6   4   6     7323.11     7103.68    438.65 o 
   7   4   6     6776.01     6806.96    284.90 o 
   8   4   6     6102.41     5971.26    274.41 o 
 -13   5   6      442.88      429.05    157.23 o 
 -12   5   6     1120.05     1185.54    138.94 o 
 -11   5   6     5102.32     5016.51    247.66 o 
 -10   5   6      633.39      694.34    178.10 o 
  -9   5   6    18662.78    18588.93    344.07 o 
  -8   5   6     4150.55     4549.31    233.61 o 
  -7   5   6    32338.20    31401.19    488.35 o 
  -6   5   6       68.99      106.92     32.94 o 
  -5   5   6    28735.32    29496.41    371.58 o 
  -4   5   6     1402.53     1296.56     71.84 o 
  -3   5   6     2227.10     2248.55     92.65 o 
  -2   5   6     6582.26     6933.31    172.60 o 
  -1   5   6      800.48      794.20     69.91 o 
   0   5   6    21955.61    22389.20    361.24 o 
   1   5   6     8481.34     8118.39    197.19 o 
   2   5   6    27812.04    28099.85    481.74 o 
   3   5   6     8782.54     8256.22    235.60 o 
   4   5   6    18978.39    18160.53    380.75 o 
   5   5   6     2722.25     2782.06    251.99 o 
   6   5   6      424.31      303.03     91.13 o 
   7   5   6      490.75      515.26    151.25 o 
 -13   6   6    10650.88    11293.64    384.19 o 
 -12   6   6        2.71       83.97     81.84 o 
 -11   6   6    10430.88    10570.04    367.56 o 
 -10   6   6      472.49      439.99     65.22 o 
  -9   6   6     5203.11     5006.25    181.74 o 
  -8   6   6      415.08      283.51     64.70 o 
  -7   6   6        2.52       20.00     38.68 o 
  -6   6   6     1612.11     1652.47     98.24 o 
  -5   6   6     5017.43     4702.50    150.49 o 
  -4   6   6     3868.80     3407.81    127.26 o 
  -3   6   6    25177.09    25272.63    346.31 o 
  -2   6   6     7928.81     8437.98    186.06 o 
  -1   6   6    19300.66    18958.79    327.91 o 
   0   6   6       25.87       22.57     39.23 o 
   1   6   6     7651.93     7775.90    294.44 o 
   2   6   6     9820.30     9742.87    258.68 o 
   3   6   6     1349.50     1133.17    105.53 o 
   4   6   6    22707.44    21774.41    543.08 o 
   5   6   6        2.73       78.16     69.76 o 
   6   6   6    15700.32    15080.61    493.31 o 
   7   6   6      262.71      321.54    101.12 o 
 -12   7   6      331.56      203.86     97.32 o 
 -11   7   6    14344.88    14756.95    458.25 o 
 -10   7   6     3168.29     2967.70    181.00 o 
  -9   7   6    33281.22    35079.28    618.50 o 
  -8   7   6      617.41      614.82     92.03 o 
  -7   7   6    45816.71    44602.39    895.46 o 
  -6   7   6      278.60      441.10     68.49 o 
  -5   7   6    29775.66    29298.08    444.43 o 
  -4   7   6     3075.41     3002.29    134.63 o 
  -3   7   6    10336.22    10341.13    267.53 o 
  -2   7   6    36258.43    38050.40    472.57 o 
  -1   7   6     1242.49     1180.76     86.38 o 
   0   7   6    39196.39    39439.11    562.37 o 
   1   7   6      355.09      227.29     87.65 o 
   2   7   6    29016.47    27572.66    497.54 o 
   3   7   6     3134.17     3011.97    188.88 o 
   4   7   6    11193.19    10646.20    359.50 o 
   5   7   6     1221.42     1188.66    173.39 o 
   6   7   6      266.37      271.20     95.96 o 
   7   7   6       97.70      -67.69     79.38 o 
 -12   8   6      145.26       79.86     95.48 o 
 -11   8   6    12129.15    12831.90    438.84 o 
 -10   8   6       10.35       25.66     57.00 o 
  -9   8   6     4836.00     4962.57    241.25 o 
  -8   8   6     3063.57     3120.05    166.24 o 
  -7   8   6      794.19      769.52     90.34 o 
  -6   8   6     3048.00     3042.34    163.06 o 
  -5   8   6    11475.63    11587.61    278.62 o 
  -4   8   6    10853.11    11097.97    270.57 o 
  -3   8   6    21768.99    22172.36    316.43 o 
  -2   8   6    13135.53    13085.54    338.11 o 
  -1   8   6    17075.00    18106.29    316.67 o 
   0   8   6     1010.70     1165.88    108.57 o 
   1   8   6    18785.97    19066.28    398.04 o 
   2   8   6     7965.37     8182.76    276.62 o 
   3   8   6     3284.16     3233.65    200.76 o 
   4   8   6    13388.36    12818.35    413.72 o 
   5   8   6     1701.49     1554.38    172.40 o 
   6   8   6    17460.46    17135.66    509.35 o 
 -11   9   6     8337.53     9518.75    312.01 o 
 -10   9   6       84.90      122.91     70.01 o 
  -9   9   6    29256.43    28225.29    716.39 o 
  -8   9   6      425.32      286.70     78.72 o 
  -7   9   6    26852.75    27093.32    511.82 o 
  -6   9   6       68.45       69.68     53.75 o 
  -5   9   6    25802.83    26432.78    493.79 o 
  -4   9   6     7246.63     7343.15    212.14 o 
  -3   9   6     8546.50     8896.19    271.25 o 
  -2   9   6     9135.10     9286.21    373.91 o 
  -1   9   6     1848.05     2100.84    157.56 o 
   0   9   6    21403.13    21983.79    602.83 o 
   1   9   6      135.20      210.85     68.00 o 
   2   9   6    21355.46    21319.07    495.19 o 
   3   9   6     2172.57     1913.03    183.92 o 
   4   9   6     2169.66     2355.62    260.01 o 
   5   9   6     2306.55     2344.35    306.88 o 
   6   9   6       65.46       47.42     93.10 o 
 -11  10   6     6687.81     6475.47    279.31 o 
 -10  10   6      132.42       96.09     81.21 o 
  -9  10   6     2559.35     2588.35    214.18 o 
  -8  10   6       21.09       35.93     72.75 o 
  -7  10   6      767.99      841.83    111.42 o 
  -6  10   6      977.07     1035.33    134.41 o 
  -5  10   6     7887.75     7729.20    255.48 o 
  -4  10   6     8978.87     8544.27    338.12 o 
  -3  10   6    12556.48    12455.56    314.89 o 
  -2  10   6     6026.81     6011.25    338.27 o 
  -1  10   6    20170.44    20631.46    599.76 o 
   0  10   6      532.83      547.59     99.65 o 
   1  10   6     9548.74     9546.06    320.94 o 
   2  10   6     5248.53     4997.37    256.10 o 
   3  10   6     1833.47     1675.29    234.84 o 
   4  10   6    10223.17    10809.38    453.58 o 
   5  10   6        0.36      -17.86     93.92 o 
 -10  11   6      249.31      233.55     96.77 o 
  -9  11   6     3980.69     3997.26    245.29 o 
  -8  11   6     1195.73     1061.19    168.15 o 
  -7  11   6     6326.51     5723.39    307.16 o 
  -6  11   6     2344.51     2093.04    162.02 o 
  -5  11   6     3665.72     3731.77    204.83 o 
  -4  11   6       39.64       28.11     65.72 o 
  -3  11   6      700.08      865.11    104.55 o 
  -2  11   6     1627.54     1557.50    255.47 o 
  -1  11   6     1794.23     2200.97    228.05 o 
   0  11   6     9975.80    10996.04    391.37 o 
   1  11   6     3593.79     3427.93    253.77 o 
   2  11   6     2912.19     2874.64    245.77 o 
   3  11   6     3855.49     4325.75    291.80 o 
   4  11   6      691.20      602.87    134.95 o 
  -9  12   6       89.37      149.82     88.31 o 
  -8  12   6       25.58      126.96     98.80 o 
  -7  12   6      307.52      276.86    104.73 o 
  -6  12   6     1665.78     1910.34    179.45 o 
  -5  12   6     2126.56     2128.00    187.41 o 
  -4  12   6     1742.39     1997.93    177.20 o 
  -3  12   6     1099.39      976.07    207.35 o 
  -2  12   6     1037.03     1134.71    245.53 o 
  -1  12   6      870.53     1223.74    326.25 o 
   0  12   6      980.03     1313.44    247.67 o 
   1  12   6       22.48       17.20    106.97 o 
   2  12   6      346.96      180.62    132.76 o 
   3  12   6     1351.77     1113.89    303.15 o 
  -8  13   6     7276.71     7058.60    336.11 o 
  -7  13   6       27.59       22.45     97.77 o 
  -6  13   6     5062.21     5038.36    359.14 o 
  -5  13   6      180.45       72.20    108.47 o 
  -4  13   6     2638.09     2168.91    301.51 o 
  -3  13   6     1537.50     1367.40    349.52 o 
  -1  13   6     3616.36     4324.34    568.07 o 
   0  13   6      657.79      545.40    196.25 o 
   1  13   6     7218.57     8060.41    555.13 o 
   2  13   6      869.41      604.92    165.54 o 
  -6  14   6      386.81      144.20    134.48 o 
  -5  14   6      506.71      315.24    238.87 o 
  -4  14   6     7129.42     6478.94    505.49 o 
   0  14   6     5987.76     6566.17    728.87 o 
 -12   1   7       27.47       76.99    188.83 o 
 -11   1   7      376.36      361.74     89.31 o 
 -10   1   7     1966.81     2112.02     83.33 o 
  -9   1   7      376.68      290.40     35.25 o 
  -8   1   7    14985.09    14881.30    207.79 o 
  -7   1   7      901.07      899.30     63.61 o 
  -6   1   7     4834.65     4758.20    132.88 o 
  -5   1   7     4555.64     4922.58    141.10 o 
  -4   1   7     1609.36     1538.16     75.18 o 
  -3   1   7      493.90      484.82     75.66 o 
  -2   1   7       12.89       37.27     32.65 o 
  -1   1   7    14993.55    15055.95    271.52 o 
   0   1   7     9931.25    10068.22    217.55 o 
   1   1   7     3120.30     2918.10    127.84 o 
   2   1   7      711.56      700.27     74.09 o 
   3   1   7     3889.88     3704.64    199.49 o 
   4   1   7     1526.27     1670.16    115.18 o 
   5   1   7      216.99      276.15     73.41 o 
   6   1   7       70.94        1.78     76.65 o 
   7   1   7       59.52       -4.61     77.71 o 
 -13   2   7     2310.81     2000.64    304.13 o 
 -12   2   7     7847.51     8022.60    405.40 o 
 -11   2   7     3180.14     3127.04    300.90 o 
 -10   2   7      245.27      227.84     62.65 o 
  -9   2   7     3217.71     3338.72    110.13 o 
  -8   2   7     5727.65     5959.89    121.67 o 
  -7   2   7      558.80      595.50     46.50 o 
  -6   2   7     3609.13     3438.44     96.23 o 
  -5   2   7        3.64       39.75     24.58 o 
  -4   2   7     5573.40     5940.79    133.52 o 
  -3   2   7        5.07       58.20     31.44 o 
  -2   2   7    12923.79    13253.22    255.62 o 
  -1   2   7     1455.16     1614.59     93.75 o 
   0   2   7     1176.33     1250.57     87.22 o 
   1   2   7     1403.30     1250.54     94.03 o 
   2   2   7    12453.79    12649.29    263.68 o 
   3   2   7     5930.13     5555.82    178.33 o 
   4   2   7     7479.12     7346.40    229.43 o 
   5   2   7     4486.03     4252.19    210.68 o 
   6   2   7     3738.45     4038.32    211.74 o 
   7   2   7     3273.94     3573.92    251.26 o 
 -14   3   7      175.22      669.42    314.40 o 
 -13   3   7      880.90      801.97    182.09 o 
 -12   3   7     3411.52     3496.31    297.31 o 
 -11   3   7      988.72      860.55    117.79 o 
 -10   3   7    21164.84    21095.71    483.55 o 
  -9   3   7     5495.20     5438.63    139.75 o 
  -8   3   7    20642.64    21759.04    343.97 o 
  -7   3   7    11147.17    11222.00    191.79 o 
  -6   3   7    15771.18    15252.23    233.71 o 
  -5   3   7    29902.03    30220.17    377.80 o 
  -4   3   7    21323.53    20884.94    468.81 o 
  -3   3   7    25621.51    25336.20    384.69 o 
  -2   3   7    23492.20    23855.38    581.75 o 
  -1   3   7    19319.46    18865.66    336.76 o 
   0   3   7    18546.96    18521.79    322.20 o 
   1   3   7    18739.91    18530.22    327.23 o 
   2   3   7       36.48       45.25     42.55 o 
   3   3   7     4367.17     4490.73    185.46 o 
   4   3   7      119.73      133.27     57.45 o 
   5   3   7      337.94      296.43     75.86 o 
   6   3   7        5.39       31.47     67.75 o 
   7   3   7       29.30       -1.99    145.68 o 
 -14   4   7     9918.63     9841.72    522.85 o 
 -13   4   7     1883.80     2385.01    276.00 o 
 -12   4   7    16794.25    16991.88    587.58 o 
 -11   4   7     3236.98     3316.28    166.11 o 
 -10   4   7     7700.06     8055.57    259.11 o 
  -9   4   7     4672.03     4926.39    232.46 o 
  -8   4   7     2702.39     2591.48    110.39 o 
  -7   4   7     7715.06     7569.16    199.81 o 
  -6   4   7      805.94      885.50     68.56 o 
  -5   4   7     2619.48     2793.02    100.65 o 
  -4   4   7     3245.77     3017.76    106.18 o 
  -3   4   7       46.74       57.69     34.11 o 
  -2   4   7     9635.97     9960.47    318.31 o 
  -1   4   7      453.93      470.28     68.37 o 
   0   4   7     6870.24     6712.19    186.86 o 
   1   4   7    10150.80     9971.33    228.89 o 
   2   4   7    11654.82    11471.72    281.07 o 
   3   4   7    15844.85    15057.29    339.09 o 
   4   4   7     6995.29     7101.86    235.69 o 
   5   4   7    16526.11    17272.80    422.42 o 
   6   4   7      539.52      418.49    105.43 o 
   7   4   7    11325.75    11365.89    379.83 o 
 -13   5   7     1074.57     1193.19    137.10 o 
 -12   5   7      807.93      602.44    121.45 o 
 -11   5   7      753.22      726.62    127.45 o 
 -10   5   7     6189.70     5799.58    251.49 o 
  -9   5   7       65.70       79.80     78.57 o 
  -8   5   7    22403.16    22343.09    427.86 o 
  -7   5   7     6322.73     6670.87    194.08 o 
  -6   5   7    18301.86    16790.43    393.69 o 
  -5   5   7     5991.59     5963.14    153.66 o 
  -4   5   7    15189.15    14530.53    241.30 o 
  -3   5   7    19894.94    19480.72    310.80 o 
  -2   5   7     9027.03     8759.09    274.26 o 
  -1   5   7    12601.17    12820.81    281.69 o 
   0   5   7     2351.37     2294.79    121.36 o 
   1   5   7    12867.71    13007.83    272.44 o 
   2   5   7       62.74       32.59     49.55 o 
   3   5   7     8463.64     7578.28    241.84 o 
   4   5   7      434.19      364.03     77.20 o 
   5   5   7     1044.59     1136.38    141.56 o 
   6   5   7      145.37      159.33     86.01 o 
   7   5   7       90.49       98.20     92.00 o 
 -13   6   7       90.95      157.09     96.93 o 
 -12   6   7     2704.59     2846.06    244.49 o 
 -11   6   7      167.57      180.18     95.01 o 
 -10   6   7     5365.38     5268.08    191.54 o 
  -9   6   7      676.62      841.79     95.65 o 
  -8   6   7       72.07       96.26     52.90 o 
  -7   6   7     6749.82     6189.78    241.36 o 
  -6   6   7     1776.01     1787.40    117.78 o 
  -5   6   7     5159.01     5158.34    149.27 o 
  -4   6   7     6108.30     6317.33    153.93 o 
  -3   6   7     1088.59     1146.79    101.79 o 
  -2   6   7     8762.07     8799.29    199.78 o 
  -1   6   7       51.99       39.45     39.11 o 
   0   6   7    12327.90    12465.13    268.56 o 
   1   6   7     1021.99     1040.97    101.91 o 
   2   6   7      612.84      496.68     78.85 o 
   3   6   7     3271.96     2921.50    171.21 o 
   4   6   7      400.54      216.30     85.94 o 
   5   6   7     5983.76     5790.02    294.65 o 
   6   6   7      600.43      670.01    132.00 o 
 -13   7   7       17.67       66.37     95.32 o 
 -12   7   7      615.09      820.05    280.37 o 
 -11   7   7      399.78      367.65     80.77 o 
 -10   7   7    10044.39     9962.63    316.34 o 
  -9   7   7     1631.46     1304.58    113.18 o 
  -8   7   7     1540.50     1384.55    247.96 o 
  -7   7   7      634.83      602.54     88.61 o 
  -6   7   7    12894.57    12472.52    265.90 o 
  -5   7   7      947.51      903.92    113.53 o 
  -4   7   7     4402.97     4136.02    142.76 o 
  -3   7   7     3802.23     4021.77    136.77 o 
  -2   7   7        0.50       62.68     42.65 o 
  -1   7   7     1490.81     1477.81    108.17 o 
   0   7   7      718.60      844.62     96.05 o 
   1   7   7     8604.57     8384.51    251.26 o 
   2   7   7     2950.22     2942.79    172.05 o 
   3   7   7     1108.76     1103.46    126.69 o 
   4   7   7      442.94      380.38    104.75 o 
   5   7   7     1699.71     1693.13    179.31 o 
   6   7   7      162.66      192.46     97.24 o 
 -12   8   7        6.71      -79.73     84.36 o 
 -11   8   7     2628.48     2868.48    176.01 o 
 -10   8   7     2259.44     2050.76    170.97 o 
  -9   8   7        2.84      -39.02     51.87 o 
  -8   8   7     2561.77     2316.01    151.54 o 
  -7   8   7      581.05      608.95     95.30 o 
  -6   8   7     2861.90     2985.08    158.98 o 
  -5   8   7     4562.88     4610.21    173.25 o 
  -4   8   7     6665.83     6585.09    197.92 o 
  -3   8   7     1113.94     1241.38     82.88 o 
  -2   8   7     1514.09     1547.31    109.86 o 
  -1   8   7     1371.32     1157.43    114.02 o 
   0   8   7     6480.63     6084.89    228.99 o 
   1   8   7        4.07        6.90     55.17 o 
   2   8   7      400.26      299.80     84.74 o 
   3   8   7       79.62      -24.16     69.02 o 
   4   8   7        9.98      -77.14     69.22 o 
   5   8   7      682.95      409.66    167.23 o 
   6   8   7     1495.65     1482.00    242.23 o 
 -12   9   7      266.95      255.27     80.56 o 
 -11   9   7     3412.16     3021.80    195.73 o 
 -10   9   7     2367.86     2088.12    187.01 o 
  -9   9   7     7900.54     7642.06    291.06 o 
  -8   9   7       93.96       64.90     57.85 o 
  -7   9   7    10960.54    10966.59    302.96 o 
  -6   9   7      270.69      329.35     80.04 o 
  -5   9   7     5250.08     5601.29    334.35 o 
  -4   9   7      676.65      749.91     87.83 o 
  -3   9   7      864.78      755.55    104.67 o 
  -2   9   7     4920.59     4807.11    174.11 o 
  -1   9   7     1029.11     1076.49    123.21 o 
   0   9   7     9440.20     9741.60    284.11 o 
   1   9   7     1074.83      956.52    124.64 o 
   2   9   7    10926.28    10699.88    353.26 o 
   3   9   7     1323.33      994.20    143.21 o 
   4   9   7     3213.13     3294.75    252.19 o 
   5   9   7       65.19       10.20     98.50 o 
 -11  10   7     6957.62     6479.60    306.49 o 
 -10  10   7      103.94       56.79     87.43 o 
  -9  10   7     2968.27     2966.39    228.95 o 
  -8  10   7     3771.73     3432.88    296.49 o 
  -7  10   7      382.51      272.64     83.57 o 
  -6  10   7     5732.02     5724.13    239.33 o 
  -5  10   7     4480.63     4964.01    223.56 o 
  -4  10   7     1796.77     1656.35    159.32 o 
  -3  10   7     8478.08     8754.05    265.38 o 
  -2  10   7     1703.77     1622.06    195.71 o 
  -1  10   7    11933.57    12191.35    359.10 o 
   0  10   7       37.31       81.40     88.79 o 
   1  10   7     2732.74     2877.99    210.28 o 
   2  10   7     6034.59     5767.74    313.55 o 
   3  10   7      369.30      141.83    101.72 o 
   4  10   7    15959.59    16044.75    624.38 o 
 -10  11   7       31.65      -66.81     74.80 o 
  -9  11   7    14326.97    15398.17    542.89 o 
  -8  11   7      800.69      533.17    107.95 o 
  -7  11   7    20854.33    20960.47    515.65 o 
  -6  11   7     1930.99     1824.99    157.70 o 
  -5  11   7    14356.80    14177.65    407.45 o 
  -4  11   7     9379.53     9950.39    399.27 o 
  -3  11   7     7840.81     7728.82    601.60 o 
  -2  11   7    23388.90    24167.14    949.65 o 
  -1  11   7     2521.32     2688.52    258.89 o 
   0  11   7    11813.62    11585.81    417.16 o 
   1  11   7        6.32      -69.22     94.85 o 
   2  11   7     8625.05     8302.66    445.92 o 
   3  11   7      282.68      286.88    118.43 o 
   4  11   7     4799.76     4297.20    308.14 o 
  -9  12   7     2300.45     2387.80    228.99 o 
  -8  12   7     2403.74     2136.01    216.41 o 
  -7  12   7      150.00      135.26     88.74 o 
  -6  12   7     8755.50     8397.61    336.53 o 
  -5  12   7     3258.68     2959.74    222.72 o 
  -4  12   7     2447.58     2882.19    341.62 o 
  -3  12   7     6656.75     6874.92    578.97 o 
  -2  12   7      200.82      390.29    164.62 o 
  -1  12   7     8843.90     8781.97    767.16 o 
   0  12   7      155.88      333.77    163.29 o 
   1  12   7     4595.04     4429.53    695.12 o 
   2  12   7     4779.83     5009.42    375.11 o 
   3  12   7     2305.45     2372.73    245.45 o 
  -8  13   7        6.13       85.67    104.11 o 
  -7  13   7    15101.04    13830.39    504.69 o 
  -6  13   7      676.29      425.39    132.53 o 
  -5  13   7    11010.95    11318.48    492.41 o 
  -4  13   7     2262.48     1867.18    290.91 o 
  -3  13   7     2675.45     2628.37    496.14 o 
  -2  13   7    10778.31    11044.96    813.50 o 
  -1  13   7      460.03      263.62    256.64 o 
   0  13   7    11428.23    13054.84    752.04 o 
   1  13   7      244.09      422.14    279.17 o 
  -6  14   7     3146.07     3101.27    316.91 o 
  -5  14   7     2518.48     3221.59    392.09 o 
  -4  14   7     2608.67     3121.34    570.82 o 
  -1  14   7     4695.85     5266.05    674.92 o 
 -12   0   8    28766.99    29528.76   1321.80 o 
 -11   0   8     1192.07     1197.37    206.84 o 
 -10   0   8    24533.38    23572.97    485.03 o 
  -9   0   8    14165.67    13345.04    374.32 o 
  -8   0   8      273.05      190.60     55.19 o 
  -7   0   8    20366.54    19883.26    421.35 o 
  -6   0   8     2770.58     3213.07    141.76 o 
  -5   0   8    26628.02    25939.07    461.51 o 
  -4   0   8      966.87      798.99     88.47 o 
  -3   0   8     6443.96     6431.91    677.23 o 
  -2   0   8    26625.81    24402.94   1033.01 o 
  -1   0   8     2453.35     2392.81    231.94 o 
   0   0   8    15046.27    14649.41    382.27 o 
   1   0   8     4219.70     4036.78    246.20 o 
   2   0   8       42.80      -17.25     69.88 o 
   3   0   8     7763.65     7131.92    320.26 o 
   4   0   8     1153.56     1478.82    207.82 o 
   5   0   8    23697.52    22631.57    792.07 o 
   6   0   8      116.61      195.88    128.63 o 
   7   0   8    19073.28    19640.24    744.34 o 
 -13   1   8      956.71      865.89    506.19 o 
 -12   1   8    21127.71    21196.69    741.35 o 
 -11   1   8     1901.15     2094.59    218.04 o 
 -10   1   8    23582.64    24116.19    365.73 o 
  -9   1   8     4249.96     4411.47    138.07 o 
  -8   1   8    33516.22    32496.60    402.06 o 
  -7   1   8      864.00      905.64     61.64 o 
  -6   1   8    67733.00    67091.39    710.76 o 
  -5   1   8    15707.67    15870.45    247.28 o 
  -4   1   8    28479.62    28383.62    392.44 o 
  -3   1   8    55076.59    54595.62    657.53 o 
  -2   1   8     1686.11     1679.20    110.52 o 
  -1   1   8    53647.39    53300.28    690.21 o 
   0   1   8      289.60      229.75     51.68 o 
   1   1   8    38383.81    37117.88    540.99 o 
   2   1   8     1520.26     1539.66    110.06 o 
   3   1   8    20942.66    21412.38    389.47 o 
   4   1   8      202.27      139.72     96.72 o 
   5   1   8     5987.66     5697.90    249.64 o 
   6   1   8      506.59      417.61    107.19 o 
   7   1   8        1.65        1.71     83.31 o 
 -14   2   8    18555.71    19554.00   1197.93 o 
 -13   2   8      953.90     1467.87    262.43 o 
 -12   2   8    10404.06    11663.70    728.50 o 
 -11   2   8      210.96      267.03     95.64 o 
 -10   2   8     4759.49     4960.48    154.99 o 
  -9   2   8     7033.62     7085.42    173.98 o 
  -8   2   8      298.35      303.37     45.16 o 
  -7   2   8    25977.16    25679.21    325.36 o 
  -6   2   8    10107.60     9938.76    197.44 o 
  -5   2   8    42121.42    42834.20    502.11 o 
  -4   2   8    21032.66    20861.97    302.34 o 
  -3   2   8    30141.97    29654.18    478.97 o 
  -2   2   8    58989.49    59074.89    741.68 o 
  -1   2   8       20.71       59.20     43.31 o 
   0   2   8     8879.01     8790.20    231.84 o 
   1   2   8     5078.84     4844.92    171.46 o 
   2   2   8     1399.75     1406.36    107.35 o 
   3   2   8    15004.93    15018.83    346.14 o 
   4   2   8       51.38       87.81     58.92 o 
   5   2   8    19018.22    19045.96    455.64 o 
   6   2   8      127.23       78.69     85.12 o 
   7   2   8    13041.18    13799.32    479.34 o 
 -14   3   8      191.54      310.83    237.38 o 
 -13   3   8      401.68      302.87    187.48 o 
 -12   3   8    11068.42    10211.74    581.37 o 
 -11   3   8     6603.08     6735.41    265.38 o 
 -10   3   8    17618.34    17616.79    330.72 o 
  -9   3   8     7895.77     8103.22    211.40 o 
  -8   3   8    18102.59    17315.28    299.47 o 
  -7   3   8     6722.65     6575.26    157.57 o 
  -6   3   8    18560.79    17860.19    258.29 o 
  -5   3   8      344.52      182.57     42.25 o 
  -4   3   8     3438.20     3074.74    112.15 o 
  -3   3   8    14263.97    14763.17    266.21 o 
  -2   3   8     1846.46     2178.32    116.53 o 
  -1   3   8    26287.57    25603.75    410.41 o 
   0   3   8     5799.88     5656.59    176.26 o 
   1   3   8    16574.38    16262.49    317.75 o 
   2   3   8     4781.88     4595.37    172.80 o 
   3   3   8    10632.04    10119.19    278.70 o 
   4   3   8     5538.84     5307.09    241.44 o 
   5   3   8      754.14      959.45    124.53 o 
   6   3   8       62.95      111.13     85.08 o 
 -14   4   8     4031.46     4223.76    370.17 o 
 -13   4   8     6628.95     6794.15    266.55 o 
 -12   4   8     4118.93     3921.87    430.75 o 
 -11   4   8     3824.73     3353.37    209.48 o 
 -10   4   8      603.82      588.60     77.02 o 
  -9   4   8       11.06       85.03     45.10 o 
  -8   4   8     3587.22     3388.23    156.55 o 
  -7   4   8    13806.94    13696.67    261.17 o 
  -6   4   8    39851.74    39040.70    502.99 o 
  -5   4   8    10329.75    10243.78    197.94 o 
  -4   4   8    13218.11    13033.10    243.56 o 
  -3   4   8    14805.48    14606.48    281.19 o 
  -2   4   8    15331.92    15555.82    317.14 o 
  -1   4   8     1710.93     1918.38    114.66 o 
   0   4   8      560.16      517.63     69.76 o 
   1   4   8      175.21      229.14     64.87 o 
   2   4   8      546.85      586.35     84.80 o 
   3   4   8      560.84      512.08     90.01 o 
   4   4   8     4722.38     4342.64    334.53 o 
   5   4   8     4671.75     4415.33    235.79 o 
   6   4   8     4537.56     4821.95    281.56 o 
 -13   5   8      571.93      497.34    110.03 o 
 -12   5   8     1539.26     1587.38    201.43 o 
 -11   5   8    13349.91    13236.37    467.26 o 
 -10   5   8     4852.21     4383.25    185.95 o 
  -9   5   8    21165.79    21441.99    388.37 o 
  -8   5   8     1006.72      780.56     85.60 o 
  -7   5   8    26634.95    25481.08    486.53 o 
  -6   5   8     5316.86     5325.88    165.43 o 
  -5   5   8     3257.01     3191.49    125.23 o 
  -4   5   8    10413.01    10786.14    259.44 o 
  -3   5   8      338.48      339.15     54.04 o 
  -2   5   8    19679.04    18874.30    447.26 o 
  -1   5   8     3744.77     3517.04    149.72 o 
   0   5   8    48151.38    47287.98    657.22 o 
   1   5   8      462.86      267.82     71.98 o 
   2   5   8     6329.07     6416.83    229.86 o 
   3   5   8     2793.04     2690.11    219.47 o 
   4   5   8     3754.79     3422.91    213.21 o 
   5   5   8      160.03      -18.18    101.57 o 
   6   5   8       47.51        3.77     87.77 o 
 -13   6   8    16927.31    18650.62    678.67 o 
 -12   6   8       47.48       75.89     90.83 o 
 -11   6   8    12170.23    11772.09    328.82 o 
 -10   6   8      479.81      498.94     82.99 o 
  -9   6   8     3327.69     3133.93    175.49 o 
  -8   6   8     1233.65     1095.55     90.93 o 
  -7   6   8     1123.18     1056.06     98.60 o 
  -6   6   8    10876.85    10959.47    270.02 o 
  -5   6   8    13227.35    13014.89    266.66 o 
  -4   6   8    11566.66    11409.38    235.89 o 
  -3   6   8    11487.39    11405.48    238.09 o 
  -2   6   8     5935.00     5905.23    175.93 o 
  -1   6   8     2624.61     2580.01    137.09 o 
   0   6   8     3672.69     3808.91    246.75 o 
   1   6   8     4045.99     4031.82    192.62 o 
   2   6   8     5881.51     5672.72    229.38 o 
   3   6   8      167.42      119.03     64.67 o 
   4   6   8    10251.88    10850.09    654.40 o 
   5   6   8       61.64       50.99     83.60 o 
   6   6   8    11944.35    11721.28    626.57 o 
 -13   7   8     2313.86     2520.93    226.07 o 
 -12   7   8      344.95      204.30     95.79 o 
 -11   7   8    13408.20    13308.95    375.84 o 
 -10   7   8     1457.39     1316.33    144.51 o 
  -9   7   8    38540.96    38486.25    694.23 o 
  -8   7   8       13.82      -30.68     48.45 o 
  -7   7   8    25453.76    24331.14    440.77 o 
  -6   7   8     5259.92     5670.36    208.40 o 
  -5   7   8    16873.88    16095.84    345.92 o 
  -4   7   8    17397.69    17528.87    332.13 o 
  -3   7   8     2309.55     2402.35    123.96 o 
  -2   7   8    17175.86    17063.89    337.10 o 
  -1   7   8       14.11      -11.76     47.18 o 
   0   7   8    43795.06    45024.88    717.07 o 
   1   7   8        1.48       63.25     59.09 o 
   2   7   8    23048.16    22065.80    464.73 o 
   3   7   8      307.32      345.74    106.61 o 
   4   7   8     6610.24     5791.94    309.39 o 
   5   7   8       41.92       -7.89     85.98 o 
 -12   8   8      975.95      995.60    115.57 o 
 -11   8   8    11990.89    11360.40    362.23 o 
 -10   8   8     9127.16     8354.57    293.15 o 
  -9   8   8     2581.99     2295.47    172.53 o 
  -8   8   8     7889.26     7753.86    408.75 o 
  -7   8   8     3233.48     2988.42    209.88 o 
  -6   8   8    12858.27    13260.47    294.05 o 
  -5   8   8     7126.84     6607.30    204.71 o 
  -4   8   8    19117.24    18830.09    459.17 o 
  -3   8   8     7476.95     7612.31    242.77 o 
  -2   8   8     1665.01     1929.50    138.06 o 
  -1   8   8    10555.90    10500.46    344.45 o 
   0   8   8      460.96      316.95     79.75 o 
   1   8   8     3586.35     3423.68    195.86 o 
   2   8   8     7680.81     7219.09    299.52 o 
   3   8   8     2565.58     2310.74    212.52 o 
   4   8   8    19500.32    18453.14    540.12 o 
   5   8   8      134.76       23.54     93.42 o 
 -12   9   8      414.99      386.86     94.29 o 
 -11   9   8    11105.55    11771.59    391.95 o 
 -10   9   8      299.79      199.87     78.79 o 
  -9   9   8    18004.10    17730.21    449.31 o 
  -8   9   8      123.19      188.66     69.67 o 
  -7   9   8    19301.85    18472.46    452.62 o 
  -6   9   8     4446.22     4272.20    224.55 o 
  -5   9   8    16236.67    16097.52    338.57 o 
  -4   9   8     6851.28     6726.03    318.19 o 
  -3   9   8     3128.73     2851.46    206.23 o 
  -2   9   8    20561.58    21225.49    488.58 o 
  -1   9   8     2388.37     2406.65    213.18 o 
   0   9   8    34364.77    35339.82    633.03 o 
   1   9   8        0.80      -48.21     66.74 o 
   2   9   8    13569.73    14049.45    567.91 o 
   3   9   8      138.05      324.57    106.55 o 
   4   9   8     2981.37     2989.63    253.76 o 
 -11  10   8     6222.57     5793.46    310.22 o 
 -10  10   8     1231.37     1286.82    164.24 o 
  -9  10   8     1054.03      922.33    127.82 o 
  -8  10   8     5953.07     6105.15    284.37 o 
  -7  10   8      679.33      512.47     92.87 o 
  -6  10   8    10334.02    10037.26    302.54 o 
  -5  10   8     5058.98     5462.45    228.01 o 
  -4  10   8     9567.48     9333.77    627.23 o 
  -3  10   8     6570.43     6430.83    269.08 o 
  -2  10   8      809.97      843.07    129.87 o 
  -1  10   8     3369.73     3819.71    352.61 o 
   0  10   8        1.03       54.18     84.12 o 
   1  10   8      605.56      155.21     97.77 o 
   2  10   8     2367.17     1975.36    308.34 o 
   3  10   8       36.19       89.48     99.29 o 
   4  10   8     6708.78     6375.54    371.53 o 
 -10  11   8     1946.57     1679.31    194.59 o 
  -9  11   8     6533.78     6553.19    308.68 o 
  -8  11   8     3271.26     3647.13    241.69 o 
  -7  11   8     4462.19     4688.30    262.69 o 
  -6  11   8     1181.07     1187.16    184.12 o 
  -5  11   8     1279.59     1345.56    153.85 o 
  -4  11   8      242.55      150.56     80.62 o 
  -3  11   8      210.52       68.96    121.23 o 
  -2  11   8     2673.04     3119.39    345.93 o 
  -1  11   8     1489.10     1353.98    193.73 o 
   0  11   8     1833.80     1621.35    333.55 o 
   1  11   8     1524.43     1142.78    310.05 o 
   2  11   8     6351.29     6782.37    360.07 o 
   3  11   8      889.39      587.53    144.91 o 
  -9  12   8        3.30      -68.82     89.54 o 
  -8  12   8       82.25       78.86     93.40 o 
  -7  12   8     1412.06     1382.28    165.75 o 
  -6  12   8      271.16      289.67    110.70 o 
  -5  12   8     2227.81     2351.05    223.37 o 
  -4  12   8     1297.11      934.95    223.53 o 
  -3  12   8     1625.60     2229.34    568.92 o 
  -2  12   8      989.20      923.94    312.07 o 
  -1  12   8      535.54      604.68    268.49 o 
   0  12   8      756.07      743.04    175.29 o 
   1  12   8       15.59      -57.56    116.42 o 
   2  12   8       12.69      125.32    133.44 o 
  -8  13   8     4995.78     4647.71    289.34 o 
  -7  13   8       86.34      -25.15    106.46 o 
  -6  13   8     3458.99     3701.37    287.40 o 
  -5  13   8      992.69     1403.21    317.15 o 
  -4  13   8      435.94      345.29    252.83 o 
  -2  13   8      137.98      608.70    273.35 o 
  -1  13   8     7293.21     6667.93    733.74 o 
   0  13   8      269.02      149.09    306.36 o 
  -5  14   8     5245.98     4359.91    455.11 o 
 -13   1   9      177.92      165.63    153.61 o 
 -12   1   9     1088.15     1082.95    245.42 o 
 -11   1   9      444.66      351.24     68.44 o 
 -10   1   9     2374.25     2423.86    116.42 o 
  -9   1   9      377.32      257.78     61.73 o 
  -8   1   9     2202.31     2355.98    122.32 o 
  -7   1   9     1890.36     1841.25     90.75 o 
  -6   1   9      179.52      143.40     37.84 o 
  -5   1   9     2204.95     2270.45    101.59 o 
  -4   1   9    10030.71    10076.33    249.70 o 
  -3   1   9     5924.71     5882.98    165.93 o 
  -2   1   9     3174.11     3173.85    140.49 o 
  -1   1   9     5315.48     5363.84    197.96 o 
   0   1   9     1082.41      968.07     89.76 o 
   1   1   9     2990.44     3046.42    203.54 o 
   2   1   9       28.24       76.53     52.84 o 
   3   1   9      311.26      308.85     69.21 o 
   4   1   9      159.02       29.91     74.86 o 
   5   1   9        2.96       88.89     82.50 o 
   6   1   9       49.88       68.23     91.82 o 
 -14   2   9     3167.18     2971.64    380.17 o 
 -13   2   9     3189.19     3080.70    288.71 o 
 -12   2   9     5140.49     4813.90    242.01 o 
 -11   2   9     5722.65     5891.96    178.98 o 
 -10   2   9     7863.29     7859.93    211.35 o 
  -9   2   9     1783.90     1663.07    106.10 o 
  -8   2   9     3448.92     3563.08    143.38 o 
  -7   2   9     4930.24     4426.11    176.16 o 
  -6   2   9       30.27       30.05     31.26 o 
  -5   2   9     4117.68     4137.75    132.03 o 
  -4   2   9      911.60     1017.61     75.35 o 
  -3   2   9     1918.13     1846.57     97.72 o 
  -2   2   9       11.47      -13.99     36.36 o 
  -1   2   9        3.71      147.80     48.93 o 
   0   2   9     7563.40     7887.56    214.96 o 
   1   2   9      661.92      580.45     79.30 o 
   2   2   9     4569.04     4913.47    190.42 o 
   3   2   9     3038.67     3336.33    187.42 o 
   4   2   9     4775.85     4676.82    241.32 o 
   5   2   9     2551.94     2546.74    195.76 o 
   6   2   9      605.49      563.30    123.32 o 
 -14   3   9        7.37      314.39    182.82 o 
 -13   3   9       44.86      -18.31     65.04 o 
 -12   3   9     1755.50     1633.50    242.25 o 
 -11   3   9      121.33       27.85     42.27 o 
 -10   3   9     3646.67     3651.75    181.82 o 
  -9   3   9     2428.04     2445.41    134.00 o 
  -8   3   9     8561.31     8101.50    202.09 o 
  -7   3   9     4273.43     4020.03    154.76 o 
  -6   3   9    11222.36    10405.54    446.46 o 
  -5   3   9     8788.99     8623.44    196.74 o 
  -4   3   9    17383.65    17166.65    299.17 o 
  -3   3   9    13696.18    13929.57    250.09 o 
  -2   3   9     5349.28     5685.70    169.96 o 
  -1   3   9    19969.44    19711.10    359.67 o 
   0   3   9     7174.15     7073.60    215.17 o 
   1   3   9    12916.43    12071.83    280.13 o 
   2   3   9     2924.11     2722.71    169.13 o 
   3   3   9     8627.81     8792.47    329.35 o 
   4   3   9     2129.29     2022.97    173.69 o 
   5   3   9     1526.88     1332.24    150.15 o 
   6   3   9      640.78      534.36    191.21 o 
 -14   4   9     9166.47    10424.40    588.14 o 
 -13   4   9     4757.68     5107.44    278.71 o 
 -12   4   9     5618.33     5341.50    324.32 o 
 -11   4   9     4856.18     4483.76    180.59 o 
 -10   4   9     8932.57     8559.67    234.12 o 
  -9   4   9     9050.15     8433.17    231.55 o 
  -8   4   9     5268.98     4940.60    208.59 o 
  -7   4   9    13491.66    13561.73    271.96 o 
  -6   4   9        7.56      -42.58     36.04 o 
  -5   4   9     6138.41     6136.28    253.59 o 
  -4   4   9       44.28       -1.03     33.08 o 
  -3   4   9     1198.62     1350.11     99.76 o 
  -2   4   9       17.47      163.24     47.71 o 
  -1   4   9     1090.11     1179.28    143.09 o 
   0   4   9     3032.06     3195.36    178.63 o 
   1   4   9     5492.86     5414.11    218.89 o 
   2   4   9       17.56       54.73     69.02 o 
   3   4   9     7224.92     7049.19    285.58 o 
   4   4   9      683.69      748.50    118.05 o 
   5   4   9    10565.59    10974.69    442.86 o 
   6   4   9     1133.38     1131.22    160.35 o 
 -14   5   9        0.34       35.17     86.35 o 
 -13   5   9      147.34      152.88     99.71 o 
 -12   5   9      674.74      813.84    152.47 o 
 -11   5   9      120.13       80.78     55.82 o 
 -10   5   9    18291.22    17581.64    348.52 o 
  -9   5   9     1645.46     1653.92    127.32 o 
  -8   5   9    13017.41    13016.01    303.67 o 
  -7   5   9     6430.01     6247.54    208.49 o 
  -6   5   9    22309.64    21561.76    370.99 o 
  -5   5   9    22402.17    22232.54    381.23 o 
  -4   5   9    24059.55    24176.84    379.17 o 
  -3   5   9    24270.01    23931.63    379.87 o 
  -2   5   9     3749.94     4167.86    156.83 o 
  -1   5   9    12135.45    12442.03    302.89 o 
   0   5   9     4599.31     4581.16    182.64 o 
   1   5   9    22565.06    22709.46    460.49 o 
   2   5   9     2694.62     2654.98    178.38 o 
   3   5   9     5784.64     5308.11    257.83 o 
   4   5   9     1058.06     1099.42    137.90 o 
   5   5   9     1080.98     1140.45    178.46 o 
 -13   6   9     1365.09     1399.04    169.67 o 
 -12   6   9     3664.83     3783.22    241.78 o 
 -11   6   9     1580.13     1543.98    132.76 o 
 -10   6   9    17914.29    17396.20    411.05 o 
  -9   6   9    12334.63    12292.48    364.67 o 
  -8   6   9     1557.78     1469.19    134.80 o 
  -7   6   9     7902.40     7811.55    234.70 o 
  -6   6   9     3292.94     3093.18    162.58 o 
  -5   6   9     4172.84     4268.46    177.29 o 
  -4   6   9     3424.78     3224.75    150.68 o 
  -3   6   9       14.15        6.24     47.90 o 
  -2   6   9      482.79      390.36     69.77 o 
  -1   6   9       61.65       10.93     52.39 o 
   0   6   9      488.48      417.34     80.82 o 
   1   6   9      531.08      501.03     89.56 o 
   2   6   9     2408.77     2188.61    164.11 o 
   3   6   9     4541.56     4507.81    246.17 o 
   4   6   9     1679.34     1516.31    231.29 o 
   5   6   9     7889.09     8117.37    383.10 o 
 -13   7   9      689.83      872.11    151.28 o 
 -12   7   9      841.36      824.89    145.09 o 
 -11   7   9     2450.61     2353.42    167.87 o 
 -10   7   9     4835.47     4775.95    258.79 o 
  -9   7   9     1656.92     1353.54    133.75 o 
  -8   7   9     3843.72     3455.52    175.68 o 
  -7   7   9      635.76      492.63     79.46 o 
  -6   7   9     5761.65     5533.36    214.08 o 
  -5   7   9     1711.83     1681.03    132.25 o 
  -4   7   9      302.23      206.19     67.95 o 
  -3   7   9     2928.37     3090.32    156.30 o 
  -2   7   9       97.00      113.67     62.26 o 
  -1   7   9     1948.92     1766.83    142.67 o 
   0   7   9       41.08       74.75     64.59 o 
   1   7   9     5279.50     5075.36    230.45 o 
   2   7   9      223.22      265.56     88.67 o 
   3   7   9     6680.61     6440.49    325.99 o 
   4   7   9      314.99      347.11    115.91 o 
   5   7   9      904.73      799.61    151.60 o 
 -12   8   9       43.18       66.76     76.83 o 
 -11   8   9      876.23      867.24    148.69 o 
 -10   8   9      200.30      236.55     81.20 o 
  -9   8   9       58.00       87.84     67.71 o 
  -8   8   9     3534.98     3369.94    204.13 o 
  -7   8   9     1440.49     1573.01    118.48 o 
  -6   8   9     4471.46     4540.68    185.81 o 
  -5   8   9     1411.45     1145.69    116.91 o 
  -4   8   9      965.93      999.44    131.76 o 
  -3   8   9     2256.53     2155.83    202.59 o 
  -2   8   9     6413.07     7032.54    283.99 o 
  -1   8   9     4672.60     4884.68    247.39 o 
   0   8   9        2.87       -4.13     62.75 o 
   1   8   9     1776.64     1551.67    142.46 o 
   2   8   9        8.47      -72.59     76.53 o 
   3   8   9      156.07      121.75    102.57 o 
   4   8   9     2605.72     2155.29    217.56 o 
 -12   9   9      211.64      213.91     97.42 o 
 -11   9   9     4687.01     3977.59    235.62 o 
 -10   9   9      485.87      251.68     89.23 o 
  -9   9   9     8835.48     7661.15    391.46 o 
  -8   9   9     1454.14     1468.04    151.23 o 
  -7   9   9     7387.23     7911.30    299.14 o 
  -6   9   9      236.49      189.20     59.13 o 
  -5   9   9     3184.21     2872.63    161.09 o 
  -4   9   9     6973.81     7409.87    282.16 o 
  -3   9   9      471.10      494.57     97.69 o 
  -2   9   9    23515.85    24361.87    665.21 o 
  -1   9   9      825.76      743.08    176.24 o 
   0   9   9     4625.96     4496.36    251.74 o 
   1   9   9      667.22      675.27    171.84 o 
   2   9   9     8075.47     8064.46    524.24 o 
   3   9   9       11.30       12.58    100.44 o 
 -11  10   9     4123.72     4118.82    661.76 o 
 -10  10   9      451.68      458.01    124.97 o 
  -9  10   9      992.96      799.79    124.90 o 
  -8  10   9    10115.18    10083.61    455.75 o 
  -7  10   9      124.23      165.04     80.51 o 
  -6  10   9    13239.30    12730.23    389.30 o 
  -5  10   9      222.56      201.08     75.81 o 
  -4  10   9     7186.68     7194.61    265.35 o 
  -3  10   9     2279.87     2034.97    290.39 o 
  -2  10   9      715.17      625.79    153.97 o 
  -1  10   9      259.13      143.12     99.28 o 
   0  10   9      684.86      740.11    147.78 o 
   1  10   9      276.37       84.56    103.47 o 
   2  10   9     4579.94     4740.65    516.73 o 
   3  10   9      375.32      275.79    122.71 o 
 -10  11   9      138.87       30.66     83.34 o 
  -9  11   9     9076.67     9557.09    367.04 o 
  -8  11   9        5.41      -73.94     72.62 o 
  -7  11   9     9847.21    10597.21    364.07 o 
  -6  11   9     2452.87     2249.71    210.71 o 
  -5  11   9     8326.19     7955.56    355.65 o 
  -4  11   9     7366.92     8266.99    415.10 o 
  -3  11   9     3053.56     3262.72    386.01 o 
  -2  11   9    16035.78    16366.85    727.85 o 
  -1  11   9     1433.91     1484.54    327.70 o 
   0  11   9     7340.73     7740.03    437.51 o 
   1  11   9        3.33        9.49    110.09 o 
   2  11   9    14052.31    13476.60    490.76 o 
  -9  12   9     1373.52     1468.67    174.01 o 
  -8  12   9     8980.57     9281.41    377.39 o 
  -7  12   9        2.93      -67.96     83.03 o 
  -6  12   9     6481.09     7061.51    363.20 o 
  -5  12   9     1291.15     1683.83    278.82 o 
  -4  12   9     3643.91     4363.13    410.08 o 
  -3  12   9     2432.80     2502.78    328.88 o 
  -2  12   9     1489.52     1297.15    356.50 o 
  -1  12   9     4100.08     4037.24    610.39 o 
   0  12   9      260.00      320.31    155.01 o 
   1  12   9     1494.56     1160.68    216.29 o 
  -7  13   9     8165.42     8714.64    424.46 o 
  -6  13   9      173.74       74.95    159.41 o 
  -5  13   9     4632.60     5289.71    488.50 o 
  -4  13   9     8139.41     8999.68    841.64 o 
  -3  13   9     1498.65     1218.45    364.54 o 
  -2  13   9    16150.75    14341.47   1023.59 o 
  -1  13   9      211.59      -21.79    237.60 o 
 -13   0  10      258.50      329.00    229.98 o 
 -12   0  10    25827.07    26625.39    723.62 o 
 -11   0  10    10421.03    10341.72    349.66 o 
 -10   0  10     8658.62     8634.22    319.16 o 
  -9   0  10    17297.75    17312.49    801.86 o 
  -8   0  10     4940.79     5157.30    273.63 o 
  -7   0  10    27727.97    26711.29    644.00 o 
  -6   0  10      875.51      857.74    108.29 o 
  -5   0  10    25854.97    26896.54    515.33 o 
  -4   0  10     4496.51     4357.05    196.81 o 
  -3   0  10    20159.46    20082.34    426.93 o 
  -2   0  10    26947.87    25432.12   1102.91 o 
  -1   0  10     2897.35     2926.13    200.51 o 
   0   0  10     2821.57     3140.54    276.72 o 
   1   0  10     7346.78     7538.49    349.45 o 
   2   0  10      102.19      139.33     93.60 o 
   3   0  10    18467.20    18286.96    581.23 o 
   4   0  10      374.61      307.19    223.63 o 
   5   0  10    24790.83    26554.61    943.06 o 
 -14   1  10       45.33      -47.44    142.87 o 
 -13   1  10     3744.88     3672.26    412.46 o 
 -12   1  10    13788.79    14078.35    307.48 o 
 -11   1  10     5636.70     5323.17    321.49 o 
 -10   1  10    20164.52    20216.38    451.61 o 
  -9   1  10      786.94      703.46     94.92 o 
  -8   1  10    34021.08    33849.13    535.60 o 
  -7   1  10     1236.49     1230.40    101.20 o 
  -6   1  10    26044.52    26161.69    420.34 o 
  -5   1  10    11334.83    11236.80    222.58 o 
  -4   1  10     4153.76     4015.30    151.39 o 
  -3   1  10    30564.90    29506.79    436.50 o 
  -2   1  10     2701.29     2724.79    199.00 o 
  -1   1  10    62820.19    61254.36    875.65 o 
   0   1  10       96.57      147.28     60.98 o 
   1   1  10    39776.02    38257.90    592.93 o 
   2   1  10       30.61      184.14     64.17 o 
   3   1  10    17468.78    17824.02    448.76 o 
   4   1  10      152.83      244.11     89.39 o 
   5   1  10      923.77     1208.57    167.23 o 
 -14   2  10    12725.94    14540.95    731.27 o 
 -13   2  10       31.28       30.97     87.54 o 
 -12   2  10    17638.40    17597.79    343.46 o 
 -11   2  10     2780.13     2658.79    182.91 o 
 -10   2  10     1174.08     1136.63    100.17 o 
  -9   2  10    15159.12    14719.41    391.33 o 
  -8   2  10     6104.24     5897.15    208.67 o 
  -7   2  10    20640.27    19778.02    374.91 o 
  -6   2  10    13013.04    12694.95    301.83 o 
  -5   2  10    24825.38    24290.50    380.38 o 
  -4   2  10     6730.05     6795.77    184.13 o 
  -3   2  10    19838.16    19542.86    313.47 o 
  -2   2  10     1857.39     1997.25    127.22 o 
  -1   2  10     3110.77     3094.56    155.87 o 
   0   2  10       13.74       41.27     48.33 o 
   1   2  10     4941.71     4876.37    196.01 o 
   2   2  10     1744.93     1525.52    136.55 o 
   3   2  10     9056.06     9313.80    319.46 o 
   4   2  10      288.30      204.88    107.13 o 
   5   2  10    10865.60    10999.92    404.60 o 
 -14   3  10      584.10      407.30    163.96 o 
 -13   3  10     4741.42     5004.32    273.90 o 
 -12   3  10     8593.09     8396.02    327.82 o 
 -11   3  10     6383.32     6470.38    242.85 o 
 -10   3  10    21333.12    20794.54    541.74 o 
  -9   3  10     4353.96     4177.85    177.85 o 
  -8   3  10     4290.46     4303.23    168.32 o 
  -7   3  10     2682.31     2523.77    181.67 o 
  -6   3  10     5902.02     5576.63    192.45 o 
  -5   3  10       86.80       72.44     46.22 o 
  -4   3  10     2092.50     2241.97    119.30 o 
  -3   3  10     6713.97     6311.40    170.25 o 
  -2   3  10     5904.27     5896.20    261.88 o 
  -1   3  10    30902.93    30592.90    562.08 o 
   0   3  10     6340.05     5982.79    210.56 o 
   1   3  10    24004.95    23729.54    557.01 o 
   2   3  10     5532.19     5601.48    238.19 o 
   3   3  10     5311.51     5672.48    278.79 o 
   4   3  10      207.89      302.47     99.06 o 
   5   3  10      767.04      832.07    135.01 o 
 -14   4  10     5772.21     6200.02    304.18 o 
 -13   4  10     2137.35     2190.45    343.75 o 
 -12   4  10      765.53      684.61    130.16 o 
 -11   4  10     1059.19     1085.13     99.22 o 
 -10   4  10      577.09      562.41     81.45 o 
  -9   4  10     2126.15     2055.89    135.33 o 
  -8   4  10     7237.65     7269.67    224.68 o 
  -7   4  10     7301.77     6989.46    224.31 o 
  -6   4  10    12564.76    12557.94    650.17 o 
  -5   4  10    14585.94    14837.94    303.66 o 
  -4   4  10     2223.34     2183.93    119.10 o 
  -3   4  10    25744.18    25593.90    408.44 o 
  -2   4  10     7373.90     7710.86    222.53 o 
  -1   4  10     3196.49     3073.53    157.92 o 
   0   4  10      793.24      658.82     84.10 o 
   1   4  10     1705.81     1730.55    144.74 o 
   2   4  10     2367.05     2461.88    173.04 o 
   3   4  10     6572.44     6559.55    291.16 o 
   4   4  10     3619.85     3542.11    233.92 o 
   5   4  10     5643.84     5372.81    316.01 o 
 -14   5  10      424.25      558.51    120.36 o 
 -13   5  10     5589.16     5451.66    321.00 o 
 -12   5  10     4987.31     5055.49    242.27 o 
 -11   5  10    11156.61    10767.88    306.65 o 
 -10   5  10    15169.25    15268.15    397.95 o 
  -9   5  10     6128.96     5822.39    234.34 o 
  -8   5  10       34.21      -36.27     43.53 o 
  -7   5  10     7347.67     6642.27    223.49 o 
  -6   5  10      654.69      788.75    116.65 o 
  -5   5  10     5790.23     6006.12    233.44 o 
  -4   5  10     7333.39     7655.41    266.73 o 
  -3   5  10        1.80       -4.56     48.08 o 
  -2   5  10     4249.97     4575.69    186.77 o 
  -1   5  10     6490.76     6439.68    219.13 o 
   0   5  10     9007.40     9178.48    296.85 o 
   1   5  10     5485.15     5505.97    301.82 o 
   2   5  10    15152.19    15416.55    426.14 o 
   3   5  10      359.90      338.91     99.81 o 
   4   5  10     7280.87     7397.85    359.21 o 
 -13   6  10    12048.79    12284.01    490.17 o 
 -12   6  10       11.64       -9.79     60.76 o 
 -11   6  10     9032.24     8913.92    390.17 o 
 -10   6  10     5364.54     5573.08    207.31 o 
  -9   6  10     4380.97     4375.70    197.37 o 
  -8   6  10    18285.96    17403.83    440.20 o 
  -7   6  10       16.61        4.94     50.02 o 
  -6   6  10    24705.32    24374.02    508.63 o 
  -5   6  10     1302.31     1308.41    128.39 o 
  -4   6  10    14923.75    15082.37    494.82 o 
  -3   6  10     5003.76     4767.66    190.36 o 
  -2   6  10     1955.86     2005.29    134.27 o 
  -1   6  10     6306.35     5907.57    283.65 o 
   0   6  10     1379.98     1031.52    117.70 o 
   1   6  10      408.96      325.02     86.39 o 
   2   6  10     2787.61     2833.90    210.49 o 
   3   6  10      305.26      151.02    100.70 o 
   4   6  10    11815.61    12147.73    537.65 o 
 -13   7  10     1710.77     1586.98    134.15 o 
 -12   7  10     3609.45     3715.92    207.81 o 
 -11   7  10     8670.89     8828.75    307.49 o 
 -10   7  10     4587.59     4993.31    241.28 o 
  -9   7  10    10879.24    10693.56    381.34 o 
  -8   7  10      918.46      982.22    107.71 o 
  -7   7  10    15819.72    16142.92    373.25 o 
  -6   7  10     2016.94     2004.36    161.26 o 
  -5   7  10    12588.76    12226.07    307.41 o 
  -4   7  10    16738.21    16911.77    414.44 o 
  -3   7  10     4279.80     4193.32    198.60 o 
  -2   7  10    36946.41    36993.54    730.69 o 
  -1   7  10      738.45      862.92    111.53 o 
   0   7  10    41678.15    42876.63    734.38 o 
   1   7  10      109.35      120.79     75.09 o 
   2   7  10    12123.80    11736.86    378.20 o 
   3   7  10      238.42      218.85    108.46 o 
   4   7  10     3212.85     3058.29    264.19 o 
 -12   8  10     4342.09     4996.49    307.90 o 
 -11   8  10     8278.76     9001.69    412.51 o 
 -10   8  10     9108.48     8429.43    317.23 o 
  -9   8  10     1933.85     1750.20    158.49 o 
  -8   8  10    15191.65    14898.01    362.56 o 
  -7   8  10       84.66       86.28     88.94 o 
  -6   8  10    33238.53    32946.74    878.33 o 
  -5   8  10      875.41      818.76    114.99 o 
  -4   8  10    10720.42    10405.74    321.36 o 
  -3   8  10     2381.29     2178.18    331.00 o 
  -2   8  10     2107.95     2163.59    205.06 o 
  -1   8  10     1518.38     1614.32    163.56 o 
   0   8  10      311.93      316.04     87.20 o 
   1   8  10      215.40      237.16     97.30 o 
   2   8  10     7902.31     8825.43    399.76 o 
   3   8  10        8.55       27.60     97.60 o 
 -12   9  10     1891.56     1970.14    193.25 o 
 -11   9  10     6807.84     6061.02    284.46 o 
 -10   9  10     1332.92     1377.91    152.03 o 
  -9   9  10    12111.53    11883.23    372.70 o 
  -8   9  10       65.77       43.43     63.99 o 
  -7   9  10    12768.96    11844.85    384.00 o 
  -6   9  10     4173.02     3807.04    193.11 o 
  -5   9  10     3044.40     3153.18    277.83 o 
  -4   9  10     9848.50    10259.46    374.58 o 
  -3   9  10     1244.78      963.09    207.10 o 
  -2   9  10    22610.99    23113.98    605.78 o 
  -1   9  10      121.74      189.18    103.08 o 
   0   9  10    17518.25    16863.63    552.69 o 
   1   9  10        0.75      -83.64     87.70 o 
   2   9  10    11847.64    12424.83    462.65 o 
   3   9  10        9.55       61.47    106.43 o 
 -11  10  10     2457.71     2634.27    217.04 o 
 -10  10  10     4047.48     4152.92    257.32 o 
  -9  10  10       71.15       84.13     80.17 o 
  -8  10  10     5369.26     4840.91    283.01 o 
  -7  10  10     2381.25     2808.45    214.56 o 
  -6  10  10     8484.35     8027.81    288.77 o 
  -5  10  10     3030.34     3182.52    215.12 o 
  -4  10  10     6328.09     6602.10    410.43 o 
  -3  10  10     2527.32     2672.59    338.34 o 
  -2  10  10      589.13      508.28    145.69 o 
  -1  10  10      382.15      444.07    121.35 o 
   0  10  10       15.43     -116.15    101.31 o 
   1  10  10        6.24      -72.37    108.72 o 
   2  10  10     2468.29     1933.46    221.48 o 
 -10  11  10      469.89      304.05    105.31 o 
  -9  11  10     5166.11     4746.19    284.35 o 
  -8  11  10     1280.24     1365.61    166.74 o 
  -7  11  10     2966.74     2725.68    215.99 o 
  -6  11  10      226.23      212.28    138.92 o 
  -5  11  10     1675.94     1522.28    191.82 o 
  -4  11  10     1501.16     1602.19    281.41 o 
  -3  11  10      164.34      122.41    144.84 o 
  -2  11  10     4981.88     5106.98    548.71 o 
  -1  11  10      418.05      510.62    153.73 o 
   0  11  10     7684.69     7953.59    457.36 o 
   1  11  10      768.57      846.97    193.56 o 
  -9  12  10        8.06      -10.75     87.64 o 
  -8  12  10      786.22      703.09    158.53 o 
  -7  12  10     1080.48     1226.16    315.12 o 
  -6  12  10     1387.04     1287.23    181.10 o 
  -5  12  10     2366.70     2539.81    343.10 o 
  -4  12  10     1894.79     2028.32    318.06 o 
  -3  12  10     3322.69     3132.04    389.78 o 
  -2  12  10      183.35       10.37    201.63 o 
  -1  12  10      807.54      376.81    267.85 o 
  -7  13  10       33.78       84.75    114.84 o 
  -6  13  10      488.09      625.18    227.08 o 
  -5  13  10     1475.96     1283.19    385.91 o 
  -4  13  10      269.50      355.23    286.89 o 
  -3  13  10     4681.44     4842.27    650.38 o 
 -14   1  11       70.32      243.10    241.62 o 
 -13   1  11       57.98       38.12     76.91 o 
 -12   1  11       27.50       18.44     54.38 o 
 -11   1  11        4.76       68.06     55.16 o 
 -10   1  11       99.70       73.73     45.57 o 
  -9   1  11      217.39      147.29     58.93 o 
  -8   1  11     1361.30     1260.72    127.38 o 
  -7   1  11     2074.16     1925.50    130.04 o 
  -6   1  11     3905.23     3720.33    169.35 o 
  -5   1  11     5290.78     5243.49    186.09 o 
  -4   1  11      673.45      571.40     71.28 o 
  -3   1  11    11133.67    11381.85    238.75 o 
  -2   1  11     1279.88     1406.32    118.88 o 
  -1   1  11     3728.82     3626.49    176.69 o 
   0   1  11     2262.60     2580.21    158.10 o 
   1   1  11     2774.38     3013.81    172.34 o 
   2   1  11     1404.78     1257.68    145.24 o 
   3   1  11      496.53      491.26    110.91 o 
   4   1  11       11.97      101.49     92.05 o 
 -14   2  11     6872.56     5107.16    677.88 o 
 -13   2  11     4580.45     5279.94    278.12 o 
 -12   2  11     3425.12     3544.66    174.73 o 
 -11   2  11     4503.46     4124.17    192.28 o 
 -10   2  11    16764.84    15650.42    617.09 o 
  -9   2  11    11118.54    10871.03    299.50 o 
  -8   2  11      278.78      279.07     61.24 o 
  -7   2  11    10252.71    10111.26    262.79 o 
  -6   2  11     6639.57     6372.74    218.36 o 
  -5   2  11    10995.60    10825.75    259.27 o 
  -4   2  11      237.54      173.74     51.70 o 
  -3   2  11     5711.63     5647.46    202.76 o 
  -2   2  11      539.79      481.42     81.61 o 
  -1   2  11      686.55      767.62     93.63 o 
   0   2  11     4746.65     4925.48    203.95 o 
   1   2  11      792.61      716.39     93.47 o 
   2   2  11        3.81      -46.71     71.36 o 
   3   2  11     1544.77     1621.41    166.86 o 
   4   2  11      404.42      431.63    111.01 o 
 -14   3  11      975.52      591.20    130.80 o 
 -13   3  11     1490.00     1326.48    157.67 o 
 -12   3  11     2076.70     1985.18    189.93 o 
 -11   3  11      180.22      298.90     82.81 o 
 -10   3  11     3298.29     3345.14    181.85 o 
  -9   3  11      419.15      414.50     79.93 o 
  -8   3  11     4020.19     4056.79    198.10 o 
  -7   3  11     3745.60     3757.42    172.99 o 
  -6   3  11     6072.71     6016.65    210.35 o 
  -5   3  11     7300.93     7193.04    227.71 o 
  -4   3  11     8981.80     9728.62    230.42 o 
  -3   3  11    18742.41    18529.34    341.44 o 
  -2   3  11     3533.33     3410.26    276.01 o 
  -1   3  11    11684.49    11663.82    292.02 o 
   0   3  11    11883.27    12070.22    301.81 o 
   1   3  11    15642.06    15371.63    386.12 o 
   2   3  11     4102.91     4559.68    254.91 o 
   3   3  11     6254.93     7165.05    315.07 o 
   4   3  11     1666.50     1465.96    171.17 o 
 -14   4  11     7866.12     9119.42    519.63 o 
 -13   4  11     4291.53     4505.50    268.89 o 
 -12   4  11     4674.17     4580.01    173.90 o 
 -11   4  11     7487.02     7737.71    281.96 o 
 -10   4  11    24645.02    23983.28    465.30 o 
  -9   4  11    13135.48    13182.67    379.31 o 
  -8   4  11      762.94      897.70    107.44 o 
  -7   4  11     8787.39     8402.41    260.97 o 
  -6   4  11      706.66      720.02     89.23 o 
  -5   4  11     7207.39     7651.66    241.04 o 
  -4   4  11     2131.05     2249.20    175.30 o 
  -3   4  11     1338.28     1359.31    116.20 o 
  -2   4  11     1009.41      890.49     97.06 o 
  -1   4  11       22.43      114.01     60.86 o 
   0   4  11      323.87      360.23    100.28 o 
   1   4  11      137.46      187.22    102.98 o 
   2   4  11       43.84       49.48     71.55 o 
   3   4  11     2883.37     2977.63    223.32 o 
   4   4  11     1904.38     2389.38    208.04 o 
 -14   5  11      248.53      391.23    129.82 o 
 -13   5  11     1187.37     1321.53    164.65 o 
 -12   5  11     3010.91     2982.62    180.40 o 
 -11   5  11      599.59      615.81     99.04 o 
 -10   5  11     2507.71     2319.19    175.81 o 
  -9   5  11      326.82      253.77     67.71 o 
  -8   5  11     6318.46     6517.18    251.66 o 
  -7   5  11      443.37      356.14     79.57 o 
  -6   5  11    21811.94    20501.66    637.22 o 
  -5   5  11     9552.28     9927.46    276.62 o 
  -4   5  11     2067.61     2007.90    180.92 o 
  -3   5  11    12950.56    13572.93    411.35 o 
  -2   5  11     1761.81     1831.94    134.98 o 
  -1   5  11    16107.97    16291.11    357.56 o 
   0   5  11     6371.53     6518.90    264.95 o 
   1   5  11     6434.22     6774.02    275.99 o 
   2   5  11     2075.16     2186.93    191.17 o 
   3   5  11     4789.08     4870.48    279.49 o 
   4   5  11     1036.28      574.08    157.84 o 
 -13   6  11     1201.16     1114.24    118.70 o 
 -12   6  11     4413.99     4868.68    415.89 o 
 -11   6  11     3162.22     3362.01    177.37 o 
 -10   6  11     2528.74     2098.20    191.17 o 
  -9   6  11     5975.50     5816.58    242.41 o 
  -8   6  11     1129.38     1296.78    140.80 o 
  -7   6  11     8840.74     8480.90    284.20 o 
  -6   6  11      150.77      146.83     59.36 o 
  -5   6  11     9865.45     9326.17    270.90 o 
  -4   6  11     1637.01     1560.92    147.10 o 
  -3   6  11     3618.64     3457.53    193.07 o 
  -2   6  11     6256.19     6836.15    257.29 o 
  -1   6  11      141.02      176.11     77.65 o 
   0   6  11      578.23      320.45     84.78 o 
   1   6  11     1558.93     1423.32    153.65 o 
   2   6  11      213.32      175.25     94.66 o 
   3   6  11     3638.77     3594.15    286.87 o 
 -13   7  11      651.14      425.58    118.24 o 
 -12   7  11     1084.34     1120.87    135.33 o 
 -11   7  11      299.84      388.67     93.26 o 
 -10   7  11      836.54      783.63    100.67 o 
  -9   7  11       25.54      127.67     73.06 o 
  -8   7  11     1350.36     1089.29    125.73 o 
  -7   7  11      288.34      170.22     71.92 o 
  -6   7  11     2843.02     2923.78    210.00 o 
  -5   7  11     1416.97     1524.12    133.58 o 
  -4   7  11     1473.13     1619.79    155.01 o 
  -3   7  11     6320.95     6405.09    272.48 o 
  -2   7  11      802.73      577.53    106.94 o 
  -1   7  11     7507.86     8165.96    340.56 o 
   0   7  11      210.07      129.69     83.13 o 
   1   7  11     6799.33     7026.11    454.28 o 
   2   7  11      847.78      706.43    144.75 o 
   3   7  11     2642.36     2478.44    246.77 o 
 -12   8  11       40.20      168.35     86.67 o 
 -11   8  11        4.45      -48.23     68.88 o 
 -10   8  11      111.65      117.83     78.26 o 
  -9   8  11      131.93       52.00     64.65 o 
  -8   8  11      588.81      660.65    101.32 o 
  -7   8  11     3459.32     3847.75    210.52 o 
  -6   8  11    11419.57    11304.16    349.90 o 
  -5   8  11     2798.30     2778.95    231.08 o 
  -4   8  11     2949.38     3145.14    260.42 o 
  -3   8  11     7144.58     6839.59    383.23 o 
  -2   8  11     2447.05     2484.72    222.02 o 
  -1   8  11        0.50       -9.19     83.72 o 
   0   8  11      969.88      801.61    134.72 o 
   1   8  11        4.03       26.94     93.77 o 
   2   8  11      760.41      597.76    145.98 o 
 -12   9  11     3268.50     3093.50    223.92 o 
 -11   9  11     1136.54     1471.41    167.69 o 
 -10   9  11     1869.55     2103.45    234.21 o 
  -9   9  11     4564.30     4309.93    226.19 o 
  -8   9  11      347.74      348.47    119.57 o 
  -7   9  11     2983.00     3442.81    234.77 o 
  -6   9  11     1687.79     1636.71    180.93 o 
  -5   9  11     1467.65     1456.90    220.88 o 
  -4   9  11     7751.48     7871.27    406.61 o 
  -3   9  11      226.57      364.57    136.80 o 
  -2   9  11     7744.53     7681.02    363.28 o 
  -1   9  11       63.03      105.80    102.67 o 
   0   9  11     5090.88     5576.64    338.41 o 
   1   9  11        1.08       18.49    105.39 o 
   2   9  11     4977.35     4986.34    346.82 o 
 -11  10  11     4325.95     4809.55    348.07 o 
 -10  10  11     5587.24     5504.58    297.51 o 
  -9  10  11     1504.09     1446.38    165.39 o 
  -8  10  11    11498.73    10967.30    372.60 o 
  -7  10  11       93.46       77.39     75.18 o 
  -6  10  11     8172.19     8242.46    326.50 o 
  -5  10  11      816.17      607.16    180.03 o 
  -4  10  11     3475.50     3063.87    943.51 o 
  -3  10  11      182.78       86.37    284.88 o 
  -2  10  11     1475.48     1352.86    219.00 o 
  -1  10  11      178.01      264.48    124.54 o 
   0  10  11      103.40       77.77    123.90 o 
   1  10  11      297.84      378.28    195.03 o 
 -10  11  11      548.28      449.53    124.79 o 
  -9  11  11     9080.53     9399.77    384.92 o 
  -8  11  11      288.50      242.76     97.51 o 
  -7  11  11     6859.62     6970.31    402.54 o 
  -6  11  11     2057.76     2345.35    269.50 o 
  -5  11  11     5796.26     5673.58    332.38 o 
  -4  11  11     6077.03     7084.04    529.11 o 
  -3  11  11      558.39      507.14    197.27 o 
  -2  11  11    13445.89    14261.25    907.12 o 
  -1  11  11      594.04      405.34    165.95 o 
   0  11  11    12657.28    12472.21    711.07 o 
  -8  12  11    12254.40    13354.71    500.25 o 
  -7  12  11       69.53      243.77    121.90 o 
  -6  12  11    10947.86    10815.14    654.55 o 
  -5  12  11      273.31       21.79    221.73 o 
  -4  12  11    12914.01    12794.73    681.68 o 
  -3  12  11      710.65      623.93    222.31 o 
  -2  12  11     1524.85      485.14    300.65 o 
 -14   0  12    18482.86    19325.92   1192.43 o 
 -13   0  12     1521.58     1332.88    180.98 o 
 -12   0  12    19159.83    19635.22    670.58 o 
 -11   0  12    13117.40    13151.45    524.95 o 
 -10   0  12    15214.87    15681.81    490.96 o 
  -9   0  12    40336.20    38399.28    879.93 o 
  -8   0  12       11.38      130.45     80.13 o 
  -7   0  12    65777.03    64650.54   1295.02 o 
  -6   0  12     5066.02     5088.18    295.35 o 
  -5   0  12    45305.28    44912.07   1442.74 o 
  -4   0  12     6928.49     7128.20    303.23 o 
  -3   0  12    25825.00    24724.35    599.86 o 
  -2   0  12       60.98       82.84     74.55 o 
  -1   0  12      983.74      937.80    163.01 o 
   0   0  12        7.92      249.75    102.57 o 
   1   0  12     8131.59     7914.29    408.84 o 
   2   0  12     2800.93     2506.36    261.69 o 
   3   0  12    16237.61    17250.64    754.70 o 
 -15   1  12     4858.87     5119.43    702.00 o 
 -14   1  12        5.09       13.47    138.16 o 
 -13   1  12    10927.49    11500.37    334.37 o 
 -12   1  12     4839.13     5064.98    216.38 o 
 -11   1  12    17303.95    16861.96    418.07 o 
 -10   1  12    26400.38    26485.67    481.67 o 
  -9   1  12     1829.72     1821.15    131.21 o 
  -8   1  12     5781.00     5659.64    260.56 o 
  -7   1  12       58.98       -7.29     45.66 o 
  -6   1  12     8385.91     7888.91    258.15 o 
  -5   1  12    18365.80    17737.89    421.65 o 
  -4   1  12      247.19      244.04     66.66 o 
  -3   1  12    25429.26    25724.01    497.81 o 
  -2   1  12       28.17      -15.48     52.65 o 
  -1   1  12    43509.45    44552.50    686.13 o 
   0   1  12      513.50      539.49     88.53 o 
   1   1  12    30415.05    31210.80    554.75 o 
   2   1  12      207.88      176.88     90.95 o 
   3   1  12     6750.81     7046.24    362.41 o 
 -15   2  12      287.64      945.31    357.98 o 
 -14   2  12    12929.64    13313.60    520.28 o 
 -13   2  12      124.36      204.06     72.26 o 
 -12   2  12     5228.62     5333.41    222.97 o 
 -11   2  12     6233.03     5932.02    289.58 o 
 -10   2  12      481.41      446.71    100.86 o 
  -9   2  12    21780.63    21854.27    432.65 o 
  -8   2  12     3297.30     3533.98    176.08 o 
  -7   2  12    25921.30    24821.12    468.82 o 
  -6   2  12     2384.26     2363.43    151.91 o 
  -5   2  12    26635.47    25593.75    487.70 o 
  -4   2  12      452.70      527.95     83.55 o 
  -3   2  12    10032.22    10116.51    295.61 o 
  -2   2  12        0.97      -57.72     51.48 o 
  -1   2  12     1285.40     1390.96    135.09 o 
   0   2  12     1923.66     1728.87    138.33 o 
   1   2  12     3526.46     3394.43    208.65 o 
   2   2  12     3855.75     4132.79    257.02 o 
   3   2  12     5605.53     5156.40    287.28 o 
 -14   3  12      703.80      754.64    203.62 o 
 -13   3  12     4483.37     4520.38    217.87 o 
 -12   3  12     8856.78     9051.79    288.61 o 
 -11   3  12     7707.44     7816.68    317.94 o 
 -10   3  12    19439.85    18950.16    439.35 o 
  -9   3  12     4103.67     3997.74    209.30 o 
  -8   3  12     4115.52     3929.59    184.98 o 
  -7   3  12        6.17      -53.96     49.40 o 
  -6   3  12       34.93      -42.80     49.33 o 
  -5   3  12     4926.83     4673.25    206.66 o 
  -4   3  12     6701.81     6687.99    273.02 o 
  -3   3  12    18684.39    19322.35    428.69 o 
  -2   3  12     3003.63     2756.74    164.23 o 
  -1   3  12    23339.91    23010.86    450.96 o 
   0   3  12     2148.59     2264.82    159.21 o 
   1   3  12    14652.46    14374.08    421.90 o 
   2   3  12      815.84      796.45    135.40 o 
   3   3  12     3136.73     3512.38    250.31 o 
 -14   4  12     1364.62     1687.90    300.68 o 
 -13   4  12     1060.50     1229.89    120.02 o 
 -12   4  12      789.75      679.27    106.21 o 
 -11   4  12        8.92       71.58     62.42 o 
 -10   4  12      215.11      246.52     74.23 o 
  -9   4  12     2743.60     2456.89    175.90 o 
  -8   4  12    12261.37    11803.62    302.59 o 
  -7   4  12    10749.88    10487.54    285.84 o 
  -6   4  12    10445.10    10846.41    295.33 o 
  -5   4  12    12346.56    12543.25    322.44 o 
  -4   4  12     8727.56     8623.56    386.22 o 
  -3   4  12     1535.67     1775.26    147.54 o 
  -2   4  12     1520.58     1541.75    129.61 o 
  -1   4  12        1.37      124.01     66.04 o 
   0   4  12       29.42       -0.46     66.73 o 
   1   4  12     7285.61     7351.58    329.23 o 
   2   4  12     2874.77     2967.95    229.66 o 
   3   4  12     5083.76     4980.81    289.81 o 
 -14   5  12     4564.31     5148.85    306.92 o 
 -13   5  12     2576.82     2820.60    182.12 o 
 -12   5  12     6574.46     6668.71    231.38 o 
 -11   5  12     6394.91     6447.65    268.81 o 
 -10   5  12     5960.01     5702.65    252.44 o 
  -9   5  12    11883.07    11598.36    339.80 o 
  -8   5  12     2287.60     2332.43    173.86 o 
  -7   5  12     4582.43     3864.51    330.62 o 
  -6   5  12      115.59       46.13     68.36 o 
  -5   5  12        0.05       72.71     57.30 o 
  -4   5  12     2833.69     2836.17    195.66 o 
  -3   5  12     8232.50     8700.04    343.72 o 
  -2   5  12    26303.88    26653.85    536.11 o 
  -1   5  12     2936.25     3031.19    202.04 o 
   0   5  12    14077.56    15086.90    400.38 o 
   1   5  12     1406.00     1075.52    153.34 o 
   2   5  12    10195.28    11184.29    477.06 o 
   3   5  12     1165.11     1128.90    159.06 o 
 -13   6  12    11535.21    11985.42    478.04 o 
 -12   6  12      936.65      907.30    108.12 o 
 -11   6  12     6889.80     7065.30    288.07 o 
 -10   6  12    10529.84    11029.41    317.89 o 
  -9   6  12        6.44        2.90     55.49 o 
  -8   6  12    27183.57    27003.24    839.41 o 
  -7   6  12     1477.42     1477.03    145.95 o 
  -6   6  12    38319.89    37597.41    645.32 o 
  -5   6  12     3739.38     3548.16    216.52 o 
  -4   6  12    13454.08    13378.03    433.87 o 
  -3   6  12     2072.26     2272.10    183.74 o 
  -2   6  12     5760.59     6397.70    313.56 o 
  -1   6  12       71.38       -2.00     70.06 o 
   0   6  12      648.31      600.04    115.37 o 
   1   6  12     1859.38     2006.22    193.27 o 
   2   6  12     9415.79     9722.59    386.96 o 
 -13   7  12     1661.36     1498.21    262.44 o 
 -12   7  12     6066.18     6485.09    293.52 o 
 -11   7  12     7594.99     7845.18    274.24 o 
 -10   7  12     3996.71     3889.10    233.62 o 
  -9   7  12     8449.36     8030.65    418.34 o 
  -8   7  12      460.55      338.21    119.08 o 
  -7   7  12    11654.25    12364.63    474.84 o 
  -6   7  12     7564.38     7243.39    298.03 o 
  -5   7  12     2859.36     2620.53    195.32 o 
  -4   7  12    30047.39    32141.65    742.82 o 
  -3   7  12     1752.12     1661.14    186.16 o 
  -2   7  12    39900.16    40334.14    889.11 o 
  -1   7  12      305.26      113.38     94.57 o 
   0   7  12    13365.19    13307.53    419.92 o 
   1   7  12      259.58      119.09     96.38 o 
   2   7  12    10443.93    10631.04    685.19 o 
 -12   8  12     2311.23     1792.86    288.48 o 
 -11   8  12     3764.79     3607.65    242.37 o 
 -10   8  12    13178.72    13536.42    481.37 o 
  -9   8  12     2039.36     2082.47    202.59 o 
  -8   8  12    29654.96    29987.41    640.03 o 
  -7   8  12       22.07       11.84     70.01 o 
  -6   8  12    21893.17    23595.20    623.90 o 
  -5   8  12        4.17       24.76     82.33 o 
  -4   8  12    14472.96    14169.79    460.43 o 
  -3   8  12        0.34       58.28    106.53 o 
  -2   8  12     1536.42     1540.10    190.54 o 
  -1   8  12        1.31      -95.76     90.81 o 
   0   8  12      399.85      380.25    129.27 o 
   1   8  12      672.54      454.59    139.77 o 
 -12   9  12     4238.26     3391.54    241.08 o 
 -11   9  12     3628.43     3655.85    251.46 o 
 -10   9  12     1308.64     1372.56    161.72 o 
  -9   9  12     3576.86     3803.88    223.42 o 
  -8   9  12       29.65       -1.03     69.78 o 
  -7   9  12     1439.00     1614.15    165.64 o 
  -6   9  12      855.69      978.90    156.87 o 
  -5   9  12      683.67      609.78    135.84 o 
  -4   9  12    12402.39    11592.24    635.80 o 
  -3   9  12        4.12      -10.50    109.00 o 
  -2   9  12    19089.85    20438.54    604.44 o 
  -1   9  12      110.24       70.66    108.78 o 
   0   9  12    19543.35    20018.10    719.23 o 
 -11  10  12      587.32      415.16    114.92 o 
 -10  10  12     3344.10     2942.15    266.21 o 
  -9  10  12       46.98      -12.02     80.92 o 
  -8  10  12    11120.25    11951.56    360.98 o 
  -7  10  12      123.94      148.15     91.25 o 
  -6  10  12    10904.56    11256.34    389.23 o 
  -5  10  12      650.82      626.03    225.75 o 
  -4  10  12     7501.17     7163.44    545.49 o 
  -3  10  12       81.82      162.72    161.87 o 
  -2  10  12      384.24      264.76    202.20 o 
  -1  10  12       21.08       56.98    131.54 o 
   0  10  12       99.90      132.69    141.17 o 
  -9  11  12     1672.77     1452.10    177.89 o 
  -8  11  12      990.72      724.87    158.77 o 
  -7  11  12     1914.92     2004.44    224.63 o 
  -6  11  12      256.43      166.90    113.73 o 
  -5  11  12        0.38      -78.36    153.76 o 
  -4  11  12     6003.70     5281.65    492.11 o 
  -3  11  12      190.36      455.19    269.54 o 
  -2  11  12     3056.94     3340.74    600.87 o 
  -7  12  12     3349.03     2908.25    384.30 o 
  -6  12  12     2100.68     2306.90    352.73 o 
  -5  12  12     5405.01     6163.39    533.12 o 
  -4  12  12     3157.99     1831.53    330.48 o 
 -15   1  13      176.25      301.49    289.01 o 
 -14   1  13      739.61     1110.78    154.89 o 
 -13   1  13      700.04      385.37     97.68 o 
 -12   1  13        0.37      -40.75     59.53 o 
 -11   1  13       43.13       81.68     59.91 o 
 -10   1  13      119.92      182.55     65.31 o 
  -9   1  13       53.84       87.75     55.30 o 
  -8   1  13       11.91       40.88     52.91 o 
  -7   1  13       26.08      109.09     59.17 o 
  -6   1  13      390.66      385.39     81.77 o 
  -5   1  13     2710.84     2802.27    176.55 o 
  -4   1  13      838.06      771.44    134.47 o 
  -3   1  13     2915.93     3011.57    174.78 o 
  -2   1  13     2438.56     2192.15    155.26 o 
  -1   1  13     3518.97     3820.47    200.76 o 
   0   1  13      676.71      875.36    132.97 o 
   1   1  13     1258.64     1240.40    138.88 o 
   2   1  13      254.61      401.13    111.35 o 
 -14   2  13     4759.20     5281.26    251.08 o 
 -13   2  13     3304.96     2886.59    180.92 o 
 -12   2  13     2452.34     2171.45    164.67 o 
 -11   2  13     3687.83     3642.70    206.33 o 
 -10   2  13     4357.94     4008.55    193.77 o 
  -9   2  13     8477.59     8580.12    321.64 o 
  -8   2  13     1360.83     1352.46    126.95 o 
  -7   2  13     8186.60     7998.56    262.23 o 
  -6   2  13     1648.33     1633.87    135.05 o 
  -5   2  13    12002.50    12458.67    447.10 o 
  -4   2  13     1542.80     1454.20    170.54 o 
  -3   2  13     3486.66     3267.80    428.03 o 
  -2   2  13      220.97       98.17     69.79 o 
  -1   2  13      294.44      327.19     81.12 o 
   0   2  13     1844.23     1800.27    147.61 o 
   1   2  13      620.17      638.07    127.17 o 
   2   2  13       69.95       45.54     97.59 o 
 -14   3  13       21.75       26.31     56.11 o 
 -13   3  13     1279.40     1162.05    139.44 o 
 -12   3  13      154.43      120.95     68.41 o 
 -11   3  13       88.16       98.83     65.26 o 
 -10   3  13       18.02      -39.28     55.46 o 
  -9   3  13      151.05      188.63     66.43 o 
  -8   3  13      921.52      795.52    105.92 o 
  -7   3  13      448.80      539.56     89.93 o 
  -6   3  13    11288.86    11240.32    384.67 o 
  -5   3  13     3372.27     3284.09    272.22 o 
  -4   3  13      655.28      838.65    143.33 o 
  -3   3  13    12711.43    12024.23    369.78 o 
  -2   3  13     5500.95     5948.28    304.28 o 
  -1   3  13    14420.09    15129.98    367.50 o 
   0   3  13     3057.65     3408.27    220.91 o 
   1   3  13     6268.18     7110.73    328.56 o 
   2   3  13     2338.17     2293.70    209.27 o 
 -14   4  13     8590.77     8929.78    433.30 o 
 -13   4  13     6552.86     6782.14    294.98 o 
 -12   4  13     8043.66     7795.16    287.65 o 
 -11   4  13    12149.18    12726.96    364.43 o 
 -10   4  13     4953.31     4825.50    240.38 o 
  -9   4  13     9865.48     9841.67    318.58 o 
  -8   4  13     3661.13     3573.88    190.62 o 
  -7   4  13    13461.06    13174.15    338.42 o 
  -6   4  13    12362.51    11665.02    525.37 o 
  -5   4  13    11531.38    11892.47    361.86 o 
  -4   4  13     7061.76     6729.10    329.65 o 
  -3   4  13     7549.14     8307.62    322.17 o 
  -2   4  13       29.21       40.12     61.19 o 
  -1   4  13      466.13      267.38     90.30 o 
   0   4  13      495.19      510.14    116.05 o 
   1   4  13       27.74       28.41     88.75 o 
   2   4  13       32.03       21.06     92.98 o 
 -14   5  13      175.89      127.52     88.30 o 
 -13   5  13     5296.48     4933.81    256.78 o 
 -12   5  13     1318.64     1119.16    145.17 o 
 -11   5  13     3995.36     4118.71    245.32 o 
 -10   5  13       19.39       26.22     67.50 o 
  -9   5  13      119.44       99.27     69.17 o 
  -8   5  13     2475.28     2470.44    248.25 o 
  -7   5  13      949.16      860.80    108.83 o 
  -6   5  13     1892.53     2161.68    239.63 o 
  -5   5  13     7885.97     8605.70    387.35 o 
  -4   5  13     2355.03     2105.13    231.57 o 
  -3   5  13    12616.42    13750.35    403.29 o 
  -2   5  13     2955.63     2987.16    270.77 o 
  -1   5  13    10163.33     9780.64    337.95 o 
   0   5  13     3936.05     3818.71    258.45 o 
   1   5  13     7037.35     7229.89    344.63 o 
   2   5  13     1918.35     1804.85    288.73 o 
 -13   6  13      438.62      354.49    104.27 o 
 -12   6  13     3780.63     3758.11    265.45 o 
 -11   6  13     6868.46     6744.00    491.87 o 
 -10   6  13     3860.77     4344.82    242.31 o 
  -9   6  13     9661.09     9831.76    447.65 o 
  -8   6  13     2948.76     2782.24    265.15 o 
  -7   6  13    20255.98    19668.16    488.20 o 
  -6   6  13       21.49       99.23     67.52 o 
  -5   6  13     7547.57     7624.22    311.15 o 
  -4   6  13        7.91      -21.07     78.67 o 
  -3   6  13     3752.22     3368.33    257.79 o 
  -2   6  13        2.80      191.71    112.83 o 
  -1   6  13       97.29       60.10     93.95 o 
   0   6  13     3339.92     3229.46    442.27 o 
   1   6  13       94.26       97.66    101.89 o 
 -13   7  13     1207.51     1270.86    173.53 o 
 -12   7  13     1667.85     1693.00    151.74 o 
 -11   7  13     1444.06     1352.09    185.58 o 
 -10   7  13      811.26      649.61    129.69 o 
  -9   7  13     1670.63     1599.21    166.33 o 
  -8   7  13     1752.41     1909.94    206.48 o 
  -7   7  13       91.97      152.06     83.90 o 
  -6   7  13     1227.54     1255.25    247.78 o 
  -5   7  13     3581.40     3685.93    233.97 o 
  -4   7  13      943.89      730.82    138.89 o 
  -3   7  13     5457.41     5391.92    540.37 o 
  -2   7  13     2627.97     2643.57    248.02 o 
  -1   7  13     5039.91     5377.46    479.75 o 
   0   7  13       24.85       90.28    101.50 o 
   1   7  13     1442.75     1741.52    199.62 o 
 -12   8  13      163.77       45.77     86.99 o 
 -11   8  13      117.24       90.04     77.94 o 
 -10   8  13     2358.39     2386.50    224.85 o 
  -9   8  13      681.94      415.90    165.60 o 
  -8   8  13     6912.02     7013.62    313.47 o 
  -7   8  13     1490.17     1465.65    158.73 o 
  -6   8  13     5520.96     5671.67    324.36 o 
  -5   8  13     2259.67     2340.14    368.61 o 
  -4   8  13     1723.73     1444.34    214.76 o 
  -3   8  13       90.97      175.38    132.16 o 
  -2   8  13      632.57      514.78    140.18 o 
  -1   8  13      674.33      632.86    151.70 o 
   0   8  13        5.08       14.78    110.74 o 
 -11   9  13     2089.84     1805.21    189.76 o 
 -10   9  13     1531.53     1411.55    172.78 o 
  -9   9  13     1427.34     1369.78    289.80 o 
  -8   9  13      210.14      112.39     85.49 o 
  -7   9  13      884.13      719.15    145.35 o 
  -6   9  13      857.71      791.53    169.00 o 
  -5   9  13       32.83      -29.50    150.32 o 
  -4   9  13     2641.85     2988.19    698.09 o 
  -3   9  13      236.95      222.29    138.40 o 
  -2   9  13     4979.79     5435.30    411.15 o 
  -1   9  13       37.57      241.08    132.67 o 
 -10  10  13     6789.19     6762.97    339.38 o 
  -9  10  13     1194.55      878.17    196.35 o 
  -8  10  13     7087.64     7507.70    616.53 o 
  -7  10  13       27.10       58.76    104.73 o 
  -6  10  13    10292.96    10461.14    441.01 o 
  -5  10  13        6.15      110.19    188.30 o 
  -4  10  13     5160.02     4924.10   1013.54 o 
  -3  10  13       72.08      -49.35    169.15 o 
  -2  10  13     1656.17     1590.89    396.49 o 
  -9  11  13     3307.45     2957.83    291.37 o 
  -8  11  13       11.57       56.84    101.75 o 
  -7  11  13     2724.35     2641.61    253.40 o 
  -6  11  13     1667.56     1677.74    316.41 o 
  -5  11  13      764.93      780.19    247.59 o 
  -4  11  13     6646.71     6820.18    575.75 o 
  -3  11  13      140.06      277.23    193.07 o 
 -15   0  14       35.87      105.10    131.60 o 
 -14   0  14    10815.80    11072.16    516.75 o 
 -13   0  14     1655.99     1773.07    248.96 o 
 -12   0  14     1074.62     1497.73    229.27 o 
 -11   0  14    13018.83    12469.75    466.08 o 
 -10   0  14     6133.22     5676.30    501.23 o 
  -9   0  14    65436.11    64345.45   1347.27 o 
  -8   0  14     3371.92     3548.16    278.30 o 
  -7   0  14    51828.56    49828.46   1123.74 o 
  -6   0  14      419.38      352.10    119.57 o 
  -5   0  14    33893.85    33874.19   1109.55 o 
  -4   0  14      127.64       52.61    122.11 o 
  -3   0  14     2798.56     2186.09    310.42 o 
  -2   0  14     2233.19     2158.42    346.42 o 
  -1   0  14       92.36      138.88    115.23 o 
   0   0  14     9564.67     8846.94    464.05 o 
   1   0  14      950.58     1364.16    218.54 o 
   2   0  14    10762.40    10167.22    974.82 o 
 -14   1  14      772.09      779.97    123.64 o 
 -13   1  14    14442.48    14286.66    426.20 o 
 -12   1  14     3468.25     3298.65    205.61 o 
 -11   1  14    17486.93    16863.01    389.77 o 
 -10   1  14     7284.12     7324.99    405.14 o 
  -9   1  14     5449.02     5517.23    233.17 o 
  -8   1  14      935.53     1069.50    119.66 o 
  -7   1  14     3143.96     3278.14    215.49 o 
  -6   1  14     2980.24     2609.11    177.58 o 
  -5   1  14    21418.85    20890.22    697.12 o 
  -4   1  14     1525.76     1505.95    183.49 o 
  -3   1  14    26874.82    27655.01    620.56 o 
  -2   1  14     1793.22     1462.25    148.95 o 
  -1   1  14    14607.52    15241.68    379.26 o 
   0   1  14      345.11      343.50     97.63 o 
   1   1  14    15473.84    15997.04    477.24 o 
 -14   2  14     3654.76     3650.38    224.90 o 
 -13   2  14     1006.69     1095.09    129.15 o 
 -12   2  14     1036.20      753.40    113.26 o 
 -11   2  14     9316.75     8959.41    312.06 o 
 -10   2  14     3549.04     4109.80    207.24 o 
  -9   2  14    34842.35    33909.60    607.25 o 
  -8   2  14     1615.63     1418.05    131.05 o 
  -7   2  14    40229.81    39837.57    684.24 o 
  -6   2  14      203.96      217.14     76.08 o 
  -5   2  14    14849.26    14817.98    480.29 o 
  -4   2  14       49.68      155.63     97.63 o 
  -3   2  14     2024.61     1946.14    178.57 o 
  -2   2  14      898.38      708.93    115.36 o 
  -1   2  14       21.59      130.60     77.01 o 
   0   2  14     1903.84     1921.65    194.56 o 
   1   2  14     1453.01     1744.51    192.90 o 
 -14   3  14     2994.35     3178.98    217.74 o 
 -13   3  14     9153.24     9042.78    443.60 o 
 -12   3  14     5482.38     5280.11    295.92 o 
 -11   3  14    12630.24    12385.04    442.33 o 
 -10   3  14     1393.55     1341.23    206.88 o 
  -9   3  14     2180.85     2323.39    205.70 o 
  -8   3  14        6.03       25.91     58.49 o 
  -7   3  14      760.96      706.95    120.81 o 
  -6   3  14      569.24      413.14     91.47 o 
  -5   3  14    12584.87    12713.57    442.54 o 
  -4   3  14     1275.00     1198.88    166.25 o 
  -3   3  14    15947.45    16111.73    453.05 o 
  -2   3  14     5730.47     5892.11    268.53 o 
  -1   3  14     8066.90     8677.85    301.18 o 
   0   3  14     1578.71     1565.40    177.06 o 
   1   3  14     6844.48     7098.72    345.08 o 
 -14   4  14      278.30      350.31    129.95 o 
 -13   4  14     1137.16     1191.35    149.67 o 
 -12   4  14      166.27      182.30     81.02 o 
 -11   4  14      103.34      166.55     80.34 o 
 -10   4  14     6581.34     6655.08    290.19 o 
  -9   4  14     9267.70     9634.78    334.31 o 
  -8   4  14    10840.68    10939.35    364.37 o 
  -7   4  14     6673.67     6606.74    261.45 o 
  -6   4  14    11947.64    12295.05    343.34 o 
  -5   4  14     4034.33     4284.60    286.25 o 
  -4   4  14     2398.52     2636.97    237.73 o 
  -3   4  14      146.16      243.94    112.50 o 
  -2   4  14      385.89      222.95    130.06 o 
  -1   4  14      617.73      774.09    153.95 o 
   0   4  14     1949.92     1927.73    318.19 o 
   1   4  14     2356.81     2110.35    208.54 o 
 -14   5  14     6202.93     6391.46    249.78 o 
 -13   5  14     4114.50     4221.65    266.74 o 
 -12   5  14    10729.17    10666.91    390.07 o 
 -11   5  14     7982.84     8243.60    317.77 o 
 -10   5  14     7170.58     6692.41    295.69 o 
  -9   5  14     2618.07     2686.86    201.57 o 
  -8   5  14     1472.91     1335.28    150.89 o 
  -7   5  14       96.52       33.00     76.01 o 
  -6   5  14     4941.49     4194.59    246.09 o 
  -5   5  14     2282.11     2809.90    290.78 o 
  -4   5  14    17531.38    17913.86    549.10 o 
  -3   5  14      746.48     1196.87    177.97 o 
  -2   5  14    13836.02    14361.67    575.21 o 
  -1   5  14      307.63      163.77    105.07 o 
   0   5  14     5480.75     5387.08    312.41 o 
   1   5  14      107.27      217.29    113.77 o 
 -13   6  14     4920.59     4853.58    245.87 o 
 -12   6  14     3654.51     4256.27    278.04 o 
 -11   6  14       10.26      -70.57     73.70 o 
 -10   6  14    18289.79    17998.64    478.99 o 
  -9   6  14      978.90      996.75    138.53 o 
  -8   6  14    31480.30    31715.93    709.52 o 
  -7   6  14     1917.93     2044.88    185.04 o 
  -6   6  14    19994.20    20114.61    513.44 o 
  -5   6  14        0.87      -37.75    107.28 o 
  -4   6  14    11257.11    11461.81    432.93 o 
  -3   6  14     1767.53     1990.12    257.69 o 
  -2   6  14     1023.96     1098.64    233.89 o 
  -1   6  14     2310.76     2467.10    318.62 o 
   0   6  14     1138.09     1336.85    215.84 o 
 -13   7  14     1232.45     1332.90    149.93 o 
 -12   7  14    11369.67    11630.67    431.61 o 
 -11   7  14     2904.84     2906.94    250.70 o 
 -10   7  14     2169.83     2090.50    187.52 o 
  -9   7  14     2042.93     1888.36    181.95 o 
  -8   7  14      418.25      203.00     91.81 o 
  -7   7  14       57.00       47.41     97.29 o 
  -6   7  14     3130.38     3323.86    270.85 o 
  -5   7  14      171.56      136.15    106.94 o 
  -4   7  14     6716.58     6320.83    412.77 o 
  -3   7  14      329.93      393.85    155.80 o 
  -2   7  14    13278.53    13012.36    483.87 o 
  -1   7  14       88.30      305.81    127.77 o 
   0   7  14    12720.64    13816.47    528.84 o 
 -12   8  14     7451.80     7356.05    319.42 o 
 -11   8  14     3026.89     2902.38    251.70 o 
 -10   8  14    13956.27    14012.18    497.96 o 
  -9   8  14      336.27      239.80     98.25 o 
  -8   8  14    18400.63    19671.09    570.62 o 
  -7   8  14      153.92      129.67    101.28 o 
  -6   8  14    16230.04    15740.29    536.06 o 
  -5   8  14      293.41      331.14    137.60 o 
  -4   8  14    15741.62    17105.03    649.28 o 
  -3   8  14     1403.35     1219.53    219.52 o 
  -2   8  14     1129.15     1088.33    263.95 o 
  -1   8  14     1788.03     1543.01    213.74 o 
 -11   9  14     2931.10     2768.54    221.15 o 
 -10   9  14     3958.76     3738.35    256.68 o 
  -9   9  14      962.60      675.39    143.17 o 
  -8   9  14       68.31       18.99    102.58 o 
  -7   9  14      187.16      254.21    121.38 o 
  -6   9  14     5336.49     5524.05    494.07 o 
  -5   9  14       17.04      142.26    167.21 o 
  -4   9  14    17539.08    18088.37    858.70 o 
  -3   9  14      140.13       36.65    141.12 o 
  -2   9  14    16209.60    17538.75    699.44 o 
 -10  10  14     9543.62    10376.83    425.60 o 
  -9  10  14        0.43       25.64     89.12 o 
  -8  10  14    11213.00    11749.32    557.08 o 
  -7  10  14      256.95      328.68    133.24 o 
  -6  10  14     7840.73     9678.67    660.70 o 
  -5  10  14        0.68      286.64    192.08 o 
  -4  10  14     7027.64     7305.24    608.59 o 
  -3  10  14     1244.91     1170.50    292.56 o 
  -7  11  14       19.69       74.67    119.25 o 
  -6  11  14     1084.21     1226.62    289.13 o 
 -14   1  15       30.91       84.41     89.89 o 
 -13   1  15      286.45      212.36     94.40 o 
 -12   1  15       36.21       35.05     68.62 o 
 -11   1  15      187.28      229.30     76.88 o 
 -10   1  15      122.95       57.89     65.00 o 
  -9   1  15        2.44      -22.83     57.58 o 
  -8   1  15      280.65      258.57     95.77 o 
  -7   1  15      422.57      299.21     81.29 o 
  -6   1  15      100.48       12.86     68.68 o 
  -5   1  15      294.72      203.81    105.87 o 
  -4   1  15      181.67      171.13    110.39 o 
  -3   1  15       57.94      343.95    200.70 o 
  -2   1  15      245.95       89.20     82.87 o 
  -1   1  15      653.93      562.14    114.82 o 
   0   1  15      328.19      295.01    119.31 o 
 -14   2  15     1731.52     1651.79    174.66 o 
 -13   2  15     1447.76     1345.56    150.88 o 
 -12   2  15     4126.97     3819.76    232.98 o 
 -11   2  15     8469.07     8296.16    320.74 o 
 -10   2  15      503.52      442.88     91.72 o 
  -9   2  15     6111.74     5963.53    266.71 o 
  -8   2  15     4041.08     4113.69    220.69 o 
  -7   2  15     8365.15     8060.84    299.12 o 
  -6   2  15     3055.05     3475.39    265.70 o 
  -5   2  15     2971.79     2881.51    297.66 o 
  -4   2  15     6567.75     6472.30    368.10 o 
  -3   2  15     1472.51     1949.67    216.77 o 
  -2   2  15     2745.97     2541.28    217.84 o 
  -1   2  15      269.39      183.07     94.75 o 
   0   2  15     3554.57     3529.19    262.14 o 
 -14   3  15     2437.56     2366.79    204.60 o 
 -13   3  15     4006.04     4293.42    343.00 o 
 -12   3  15     2136.12     2210.96    189.77 o 
 -11   3  15     8842.21     8266.24    322.32 o 
 -10   3  15      105.56       59.17     73.14 o 
  -9   3  15      227.59      205.43     73.20 o 
  -8   3  15       56.42       42.62     68.65 o 
  -7   3  15       10.15      -20.37     63.72 o 
  -6   3  15      178.41       71.63     79.29 o 
  -5   3  15     6596.55     7025.00    363.39 o 
  -4   3  15      420.64      156.77    104.53 o 
  -3   3  15     4622.24     4925.89    325.32 o 
  -2   3  15     4364.66     5213.78    302.49 o 
  -1   3  15     7288.57     7751.72    360.12 o 
   0   3  15     1465.65     1170.35    170.65 o 
 -14   4  15     2139.24     1948.49    196.26 o 
 -13   4  15     2267.09     2118.15    188.35 o 
 -12   4  15     5044.58     5035.17    374.30 o 
 -11   4  15     9502.85     9455.04    345.33 o 
 -10   4  15     5741.62     5927.93    288.70 o 
  -9   4  15    14440.33    14649.19    426.39 o 
  -8   4  15    15612.69    15210.97    391.12 o 
  -7   4  15    18986.48    18785.85    446.44 o 
  -6   4  15     2529.47     2383.83    206.13 o 
  -5   4  15    12463.38    11774.67    523.76 o 
  -4   4  15     1414.02     1598.82    207.27 o 
  -3   4  15     8667.42     8834.66    648.29 o 
  -2   4  15      550.18      669.89    149.44 o 
  -1   4  15     1228.48     1156.60    166.34 o 
   0   4  15     2513.54     2689.59    346.08 o 
 -13   5  15     7560.30     6516.02    332.96 o 
 -12   5  15        0.54      -43.60     74.57 o 
 -11   5  15     1586.18     1660.78    171.42 o 
 -10   5  15      101.08       36.66     81.35 o 
  -9   5  15       89.53      173.69     85.09 o 
  -8   5  15      156.64      234.83     92.77 o 
  -7   5  15      977.96      870.61    130.88 o 
  -6   5  15     1438.68     1127.79    218.38 o 
  -5   5  15     2677.63     2691.01    252.65 o 
  -4   5  15      265.29      208.67    116.66 o 
  -3   5  15     4177.11     4340.04    375.66 o 
  -2   5  15      603.32      460.21    141.25 o 
  -1   5  15     7651.92     8310.24    433.44 o 
 -13   6  15     2231.23     1883.92    278.12 o 
 -12   6  15      860.50      704.77    144.02 o 
 -11   6  15     7373.95     7338.47    330.45 o 
 -10   6  15      447.65      456.05    113.97 o 
  -9   6  15     8058.09     8551.66    352.39 o 
  -8   6  15      446.88      357.54    110.18 o 
  -7   6  15     3890.30     4051.66    425.33 o 
  -6   6  15      539.83      493.16    135.34 o 
  -5   6  15     3027.74     3295.44    276.45 o 
  -4   6  15      525.22      463.49    132.27 o 
  -3   6  15     2850.50     2575.91    298.81 o 
  -2   6  15     1965.43     1771.22    228.97 o 
  -1   6  15      474.78      286.83    248.33 o 
 -12   7  15     2455.09     2242.75    332.35 o 
 -11   7  15     1311.28     1536.08    194.94 o 
 -10   7  15       86.32       -5.68     87.38 o 
  -9   7  15        5.84      154.10     94.44 o 
  -8   7  15       87.44      119.06    109.35 o 
  -7   7  15      424.40      314.00    122.94 o 
  -6   7  15      314.81      380.79    139.39 o 
  -5   7  15      859.27      662.95    150.86 o 
  -4   7  15      899.24     1055.79    209.48 o 
  -3   7  15     2844.64     3426.99    347.52 o 
  -2   7  15      545.15      426.79    172.96 o 
 -11   8  15     1087.94      910.02    200.73 o 
 -10   8  15      519.92      718.48    138.90 o 
  -9   8  15     2125.94     1694.16    197.79 o 
  -8   8  15     1528.78     1249.21    178.75 o 
  -7   8  15     1256.60     1191.20    183.78 o 
  -6   8  15      705.08      477.38    252.27 o 
  -5   8  15      699.44      500.17    196.39 o 
  -4   8  15      735.54      742.35    187.95 o 
  -3   8  15        6.33     -152.92    127.39 o 
 -10   9  15      142.14      214.99    118.03 o 
  -9   9  15       24.14      114.21     97.26 o 
  -8   9  15        1.01       45.94    114.30 o 
  -7   9  15       27.22      -32.56    105.78 o 
  -6   9  15       35.90      124.52    178.41 o 
  -5   9  15       80.96      273.08    196.15 o 
  -4   9  15     2288.08     2396.76    649.21 o 
  -8  10  15    15030.45    15936.84    560.92 o 
  -7  10  15      223.66      398.30    210.36 o 
  -6  10  15    11220.37    12037.33    735.15 o 
 -14   0  16      402.92      395.89    159.87 o 
 -13   0  16     6580.86     6497.95    498.89 o 
 -12   0  16      801.64      748.01    205.88 o 
 -11   0  16    22493.47    21635.78    952.61 o 
 -10   0  16       46.44      -15.92     94.20 o 
  -9   0  16    32830.25    32060.95    878.36 o 
  -8   0  16     2481.33     2398.35    261.49 o 
  -7   0  16    31355.10    32027.65   1047.37 o 
  -6   0  16        1.74        2.79    139.17 o 
  -5   0  16    14527.49    14287.77    718.90 o 
  -4   0  16     6179.31     6150.32    521.00 o 
  -3   0  16     4982.73     4918.75    485.49 o 
  -2   0  16     7021.90     7324.89    490.91 o 
  -1   0  16      281.37       -4.74    152.58 o 
 -14   1  16     1122.01      972.48    199.87 o 
 -13   1  16    20163.96    20894.32    736.03 o 
 -12   1  16     1644.17     1691.90    166.50 o 
 -11   1  16     8657.06     8765.30    309.35 o 
 -10   1  16      117.33        5.02     65.20 o 
  -9   1  16     2528.65     2328.03    180.25 o 
  -8   1  16        2.46       -9.94     69.11 o 
  -7   1  16     2175.36     2064.50    168.63 o 
  -6   1  16     1700.11     1717.60    208.59 o 
  -5   1  16     6109.58     5529.68    342.29 o 
  -4   1  16     4116.93     3889.95    304.26 o 
  -3   1  16    16710.91    17780.56    586.84 o 
  -2   1  16      862.15      878.87    150.86 o 
  -1   1  16     9923.23    10254.22    377.71 o 
 -14   2  16     2096.92     2178.47    211.25 o 
 -13   2  16     3684.31     3643.11    239.45 o 
 -12   2  16      219.36      181.31    121.63 o 
 -11   2  16     9556.60     9396.93    471.86 o 
 -10   2  16      218.25      216.77     81.74 o 
  -9   2  16    26713.45    27511.44    566.48 o 
  -8   2  16      587.19      636.68    110.54 o 
  -7   2  16    19727.24    20453.38    504.41 o 
  -6   2  16       15.16      183.80    107.31 o 
  -5   2  16    14107.75    13732.59    499.29 o 
  -4   2  16      739.16      597.42    143.85 o 
  -3   2  16     3756.37     3732.35    304.27 o 
  -2   2  16      543.54      399.77    121.39 o 
  -1   2  16      460.14      566.60    139.50 o 
 -14   3  16     1106.21      988.12    143.38 o 
 -13   3  16     7408.62     7584.21    358.20 o 
 -12   3  16     2078.81     2183.50    190.70 o 
 -11   3  16     4314.36     4367.00    263.70 o 
 -10   3  16      322.29      444.63    108.86 o 
  -9   3  16     1882.80     1812.85    161.05 o 
  -8   3  16      213.62      414.90     92.01 o 
  -7   3  16     1064.12     1000.36    146.13 o 
  -6   3  16      693.69      619.92    231.81 o 
  -5   3  16     9057.59     8445.63    564.01 o 
  -4   3  16     4609.10     5259.18    344.70 o 
  -3   3  16    12238.23    12614.70    488.60 o 
  -2   3  16     2809.79     3101.86    284.61 o 
  -1   3  16     5690.10     5923.85    339.78 o 
 -13   4  16       21.73       65.65     82.47 o 
 -12   4  16     1235.88     1034.26    157.27 o 
 -11   4  16     1101.02      871.74    131.36 o 
 -10   4  16     2560.03     2625.44    211.55 o 
  -9   4  16     3721.17     3614.82    247.33 o 
  -8   4  16    10151.86    10353.70    342.27 o 
  -7   4  16     8483.51     8641.59    363.09 o 
  -6   4  16     3584.13     3109.27    269.04 o 
  -5   4  16     4323.66     4340.16    416.63 o 
  -4   4  16      545.46      385.81    135.56 o 
  -3   4  16        3.75       19.34    107.18 o 
  -2   4  16      635.57      473.80    156.16 o 
  -1   4  16     2387.02     2468.02    270.83 o 
 -13   5  16      502.50      480.82    124.89 o 
 -12   5  16    13266.37    12838.91    499.08 o 
 -11   5  16     1005.99      848.38    138.92 o 
 -10   5  16     1656.53     2208.06    204.83 o 
  -9   5  16      193.20      227.45     94.16 o 
  -8   5  16      297.08      260.66     94.80 o 
  -7   5  16       20.27       49.94     85.02 o 
  -6   5  16     4695.91     4557.71    363.01 o 
  -5   5  16     2554.54     3228.93    281.02 o 
  -4   5  16     5658.30     5695.91    358.80 o 
  -3   5  16     3918.60     3757.94    365.18 o 
  -2   5  16     6598.42     7127.43    415.97 o 
 -12   6  16    14658.43    15470.68    466.71 o 
 -11   6  16      120.88       59.46     91.91 o 
 -10   6  16    15997.83    16441.08    484.35 o 
  -9   6  16      170.84      117.78     96.67 o 
  -8   6  16    20375.72    21270.63    648.95 o 
  -7   6  16       17.38      -90.47     99.48 o 
  -6   6  16    12332.21    12857.46    485.70 o 
  -5   6  16      380.32      167.45    126.94 o 
  -4   6  16     8826.28     9341.05    530.62 o 
  -3   6  16     2840.44     2657.79    318.68 o 
  -2   6  16      283.29      471.49    192.66 o 
 -12   7  16     5641.52     5868.16    380.33 o 
 -11   7  16      448.48      139.13    101.24 o 
 -10   7  16     6956.82     6962.16    344.79 o 
  -9   7  16        6.60       17.57     91.19 o 
  -8   7  16      295.53      367.43    162.13 o 
  -7   7  16      783.34      888.55    198.72 o 
  -6   7  16     1864.35     1999.29    277.28 o 
  -5   7  16     1172.13     1335.43    233.63 o 
  -4   7  16     9398.50     9730.14    549.38 o 
  -3   7  16     1638.80     2023.10    303.04 o 
 -11   8  16     1247.46     1158.89    185.74 o 
 -10   8  16    12942.54    13509.62    560.02 o 
  -9   8  16       56.87       28.86    106.48 o 
  -8   8  16    17690.06    18756.68    776.24 o 
  -7   8  16      114.06       91.63    136.35 o 
  -6   8  16    19934.98    22209.84    996.07 o 
  -5   8  16      804.98      340.80    638.95 o 
  -4   8  16     7558.15     8580.25    527.64 o 
  -9   9  16      150.98      263.41    136.13 o 
  -8   9  16      387.12      368.37    142.51 o 
  -7   9  16      218.16      187.08    153.74 o 
  -6   9  16     3559.64     3937.32    505.02 o 
 -14   1  17       29.47        7.23     91.56 o 
 -13   1  17       75.37       69.32     91.51 o 
 -12   1  17      218.51      192.14     95.02 o 
 -11   1  17      346.07      386.52    110.76 o 
 -10   1  17        1.73      101.72     78.15 o 
  -9   1  17        1.81       47.54     75.62 o 
  -8   1  17      342.08      253.28     93.38 o 
  -7   1  17      728.31      615.35    151.16 o 
  -6   1  17      274.88      321.34    125.52 o 
  -5   1  17      190.67      230.05    122.06 o 
  -4   1  17      230.04      316.81    148.38 o 
  -3   1  17      366.26      581.61    150.47 o 
  -2   1  17       91.47      173.21    136.46 o 
 -13   2  17     1904.48     1817.84    181.59 o 
 -12   2  17      729.12      689.08    180.83 o 
 -11   2  17     2470.48     2588.64    215.10 o 
 -10   2  17     1523.53     1661.31    161.09 o 
  -9   2  17     2663.36     2490.41    193.99 o 
  -8   2  17     4361.06     4253.31    246.35 o 
  -7   2  17     3096.31     3064.94    272.19 o 
  -6   2  17     4376.60     4631.50    340.04 o 
  -5   2  17     3594.12     3608.04    304.39 o 
  -4   2  17     3760.23     4239.75    426.65 o 
  -3   2  17     2372.96     3059.06    288.84 o 
  -2   2  17     2507.95     2058.18    299.00 o 
 -13   3  17     8047.71     8330.05    356.52 o 
 -12   3  17      436.43      495.18    162.29 o 
 -11   3  17     3134.68     2778.66    224.60 o 
 -10   3  17     1058.53     1118.67    157.71 o 
  -9   3  17      759.76      875.59    125.28 o 
  -8   3  17      782.39      924.29    134.96 o 
  -7   3  17       19.43       11.53     96.25 o 
  -6   3  17       55.37       -8.93     94.82 o 
  -5   3  17     1424.26     1344.31    200.78 o 
  -4   3  17      742.39      432.01    146.76 o 
  -3   3  17     3113.66     3080.41    290.47 o 
 -13   4  17     2074.20     1622.66    180.74 o 
 -12   4  17     3910.05     3815.72    265.57 o 
 -11   4  17    10245.48    11058.34    402.74 o 
 -10   4  17     4295.49     4560.37    284.90 o 
  -9   4  17    16017.34    15285.36    470.83 o 
  -8   4  17      703.26      994.45    176.11 o 
  -7   4  17    12105.61    12517.11    485.54 o 
  -6   4  17     2856.64     3306.01    287.40 o 
  -5   4  17    11936.52    12217.54   1261.23 o 
  -4   4  17     5369.48     6016.29    381.68 o 
  -3   4  17     4879.10     5314.37    446.82 o 
 -12   5  17      427.57      245.74    115.87 o 
 -11   5  17     4355.30     4249.15    282.05 o 
 -10   5  17      345.61      346.53    113.14 o 
  -9   5  17      471.62      584.44    122.74 o 
  -8   5  17     1999.52     2224.60    242.00 o 
  -7   5  17       17.68       37.27    100.97 o 
  -6   5  17      253.55      141.73    117.84 o 
  -5   5  17      509.75      698.47    163.23 o 
  -4   5  17      450.67      620.81    188.38 o 
  -3   5  17     1586.20     1287.88    251.91 o 
 -12   6  17       73.26      159.35    103.48 o 
 -11   6  17     2495.63     2668.45    230.96 o 
 -10   6  17      317.62      294.29    117.42 o 
  -9   6  17     6415.57     6530.78    376.71 o 
  -8   6  17       98.81      156.60    115.60 o 
  -7   6  17     3633.53     3471.49    510.20 o 
  -6   6  17      608.35      291.66    134.11 o 
  -5   6  17     4210.33     3864.17    537.88 o 
  -4   6  17      987.53      851.26    207.39 o 
 -11   7  17     1856.84     1863.64    223.20 o 
 -10   7  17       33.96       66.04    106.30 o 
  -9   7  17       33.91       58.67    122.93 o 
  -8   7  17      180.01      263.87    128.86 o 
  -7   7  17      335.69      492.64    168.36 o 
  -6   7  17      125.28       68.67    131.73 o 
  -5   7  17     2385.84     3047.00    346.46 o 
  -8   8  17     3171.75     3397.39    311.76 o 
  -7   8  17      961.83     1067.50    449.14 o 
 -13   0  18     7680.15     8266.01    570.56 o 
 -12   0  18       25.94      111.86    125.35 o 
 -11   0  18    14544.74    14862.42    825.48 o 
 -10   0  18     1476.16     1369.13    228.37 o 
  -9   0  18    18437.65    18584.33   1834.34 o 
  -8   0  18      363.84      303.85    171.74 o 
  -7   0  18    22214.37    22972.70    983.46 o 
  -6   0  18     1571.05     1513.34    308.70 o 
  -5   0  18    10345.25    10168.64    684.81 o 
  -4   0  18     7165.58     7690.40    792.24 o 
 -13   1  18    15534.46    16002.54    477.36 o 
 -12   1  18       91.69       99.35     98.29 o 
 -11   1  18     6056.00     6972.83    310.16 o 
 -10   1  18     1145.88      974.57    140.87 o 
  -9   1  18     2621.54     2542.90    202.97 o 
  -8   1  18     1513.84     1816.53    225.03 o 
  -7   1  18      231.33      377.01    143.81 o 
  -6   1  18     7719.32     8226.08    500.09 o 
  -5   1  18     7765.77     7914.18    434.66 o 
  -4   1  18     6000.03     6475.34    411.76 o 
 -13   2  18     3348.01     3360.45    253.07 o 
 -12   2  18       11.13       31.91     89.08 o 
 -11   2  18    11371.44    11535.77    412.70 o 
 -10   2  18     1737.92     1491.66    158.56 o 
  -9   2  18    12703.41    12918.46    541.62 o 
  -8   2  18     1208.97     1045.69    182.79 o 
  -7   2  18    18554.63    18503.84    707.75 o 
  -6   2  18        0.63      -45.09    108.18 o 
  -5   2  18     9635.60    10296.53    489.69 o 
  -4   2  18     2481.94     2437.41    351.28 o 
 -12   3  18     4813.64     5110.15    304.43 o 
 -11   3  18     2098.61     2068.92    210.68 o 
 -10   3  18        6.91       48.72     97.21 o 
  -9   3  18      455.40      320.18    110.10 o 
  -8   3  18     1486.79     1821.59    228.99 o 
  -7   3  18     1689.94     1700.74    229.47 o 
  -6   3  18     5283.82     5566.13    374.43 o 
  -5   3  18     4423.82     4287.70    344.71 o 
  -4   3  18     4385.70     4976.74    369.88 o 
 -12   4  18     5475.01     5864.96    324.09 o 
 -11   4  18     3089.26     2685.30    232.00 o 
 -10   4  18     6266.17     6782.69    378.74 o 
  -9   4  18     6339.36     6245.99    389.58 o 
  -8   4  18    11653.64    12121.90    496.04 o 
  -7   4  18     3683.29     3616.04    315.20 o 
  -6   4  18     1133.41     1300.98    201.60 o 
  -5   4  18      139.20      207.46    139.13 o 
 -11   5  18       10.03       80.96    102.35 o 
 -10   5  18     1439.86     1314.70    186.43 o 
  -9   5  18      259.12      315.08    137.82 o 
  -8   5  18      112.03      186.06    148.26 o 
  -7   5  18     3554.46     3479.98    331.09 o 
  -6   5  18     2343.59     2871.22    291.26 o 
  -5   5  18     3900.53     4236.84    343.69 o 
 -10   6  18     7786.99     7976.37    425.63 o 
  -9   6  18      333.29      359.33    143.08 o 
  -8   6  18    14635.31    15456.45   1125.98 o 
  -7   6  18        4.23      147.39    140.51 o 
 -12   1  19      359.71      500.06    126.50 o 
 -11   1  19     1062.99      829.39    134.32 o 
 -10   1  19     1986.37     2213.36    205.38 o 
  -9   1  19     2131.10     2134.67    219.78 o 
  -8   1  19      190.34      161.51    126.85 o 
  -7   1  19       55.26      211.93    133.70 o 
  -6   1  19       17.06       98.62    128.55 o 
 -12   2  19      856.36      733.06    148.83 o 
 -11   2  19      411.71      382.93    121.28 o 
 -10   2  19     2230.08     2192.85    231.93 o 
  -9   2  19     4230.50     4522.95    320.43 o 
  -8   2  19      829.05      781.64    175.63 o 
  -7   2  19     2979.39     3617.19    325.69 o 
  -6   2  19     3499.84     4294.87    512.95 o 
 -11   3  19     3847.75     4195.08    295.14 o 
 -10   3  19     4050.95     4153.01    296.77 o 
  -9   3  19     2941.24     2638.03    242.78 o 
  -8   3  19     1675.53     1516.48    222.44 o 
  -7   3  19       82.92      151.04    130.66 o 
 -10   4  19      309.94      416.08    131.39 o 
  -9   4  19     9683.86    10686.00    569.93 o 
  -8   4  19      447.05      347.65    141.07 o 
  -7   4  19     7755.04     9138.29    476.74 o 
                                                 
